# Supplementary material for: Distinct microbial hydrogen and reductant disposal pathways explain interbreed variations in ruminant methane yield
Source: ISME J. 2024 Jan 10;18(1):wrad016. doi: 10.1093/ismejo/wrad016 (PMC10811737; doi:10.1093/ismejo/wrad016)
Supplement: 3_Rawdata_of_central_carbon_metabolism_wrad016 [file 3_rawdata_of_central_carbon_metabolism_wrad016.xlsx]

## Sheet: Sheet1
Name	Formula	Molecular Weight	Class(English)	AVE_JS	AVE_HS	FC(JS/HS)	log2FC	Pvalue
Lactic acid	C3H6O3	90.078	glycolysis	2252.1	125010	0.0180153	-5.79463	0.02
Oxaloacetate	C4H4O5	132.072	Tca Cycle	48.471	1867.04	0.0259614	-5.26749	0.019
Malate	C4H6O5	134.087	Tca Cycle	729.2	7257.26	0.100479	-3.31504	0.292
Fumaric Acid	C4H4O4	116.072	Tca Cycle	22.38	305.04	0.0733674	-3.76872	0.706
Succinic Acid	C4H6O4	118.088	Tca Cycle	943.667	10703.2	0.0881666	-3.50362	0.324
Citric Acid	C6H8O7	192.124	Tca Cycle	95.121	835.14	0.113898	-3.13418	0.026
cis-Aconitic acid	C6H6O6	174.108	Tca Cycle	19.775	98.91	0.199929	-2.32244	0.042
Isocitrate	C6H8O7	192.124	Tca Cycle	13.385	97.95	0.136651	-2.87143	0.028
