# Supplementary material for: Distinct microbial hydrogen and reductant disposal pathways explain interbreed variations in ruminant methane yield
Source: ISME J. 2024 Jan 10;18(1):wrad016. doi: 10.1093/ismejo/wrad016 (PMC10811737; doi:10.1093/ismejo/wrad016)
Supplement: 11_GRiD_values_of_MAGs_in_each_sample_wrad016 [file 11_grid_values_of_mags_in_each_sample_wrad016.xlsx]

## Sheet: GRiD_results
MAGs	Average of all	Average of Jersey	Average of Holstein	P	ADJ-P	118	121	135	136	137	141	145	146	147	150	151	152	117	122	125	127	130	132	133	134	140	142	143	149
MAG1	1	1	1	1	1	1	1	1	1	1	1	1	1	1	1	1	1	1	1	1	1	1	1	1	1	1	1	1	1
MAG10	1	1	1	1	1	1	1	1	1	1	1	1	1	1	1	1	1	1	1	1	1	1	1	1	1	1	1	1	1
MAG100	1.01	1.0025	1.019	0.8429	1	1	1	1	1	1	1	1.03	1	1	1	1	1	1.19	1	1	1	1	1	N/A	1	N/A	1	1	1
MAG101	1	1	1	1	1	1	1	1	1	1	1	1	1	1	1	1	1	1	1	1	1	1	1	1	1	1	1	1	1
MAG102	1	1	1	1	1	1	1	1	1	1	1	1	1	1	1	1	1	1	1	1	1	1	1	1	1	1	1	1	1
MAG103	1	1	1	1	1	1	1	1	1	1	1	1	1	1	1	1	1	1	1	1	1	1	1	1	1	1	1	1	1
MAG104	1.00667	1.01083	1.0025	0.0807	1	1.03	1	1	1.01	1	1.01	1.06	1	1.02	1	1	1	1	1	1	1.03	1	1	1	1	1	1	1	1
MAG105	1.01846	1.024	1	0.3036	1	N/A	1	1	N/A	1	1	1	1	1.03	1.08	1	1.13	N/A	N/A	N/A	N/A	N/A	N/A	N/A	N/A	N/A	1	1	1
MAG106	1.00087	1.00167	1	0.3384	1	1.02	1	1	1	1	1	1	1	1	1	1	1	1	1	1	N/A	1	1	1	1	1	1	1	1
MAG107	1.00583	1.0075	1.00417	0.1025	1	1	1	1	1.01	1	1.01	1	1	1.02	1	1.02	1.03	1	1	1	1	1	1	1	1	1	1.05	1	1
MAG108	1	1	1	1	1	1	1	1	1	1	1	1	1	1	1	1	1	1	1	1	1	1	1	1	1	1	1	1	1
MAG109	1	1	1	1	1	1	1	1	1	1	1	1	1	1	1	1	1	N/A	N/A	1	N/A	1	1	N/A	1	N/A	1	1	1
MAG11	1	1	1	1	1	1	1	1	1	1	1	1	1	1	1	1	1	1	1	1	1	1	1	1	1	1	1	1	1
MAG110	1	1	1	1	1	1	1	1	1	1	1	1	1	1	1	1	1	1	1	1	N/A	1	1	1	1	1	1	1	1
MAG111	1.00583	1.00583	1.00583	0.6155	1	1	1	1	1	1	1	1	1.07	1	1	1	1	1	1	1	1.02	1	1	1	1	1.05	1	1	1
MAG112	1.00542	1.00167	1.00917	0.482	1	1	1	1	1	1	1.02	1	1	1	1	1	1	1	1	1	1	1	1.04	1	1.07	1	1	1	1
MAG113	1.0225	1	1.03	0.5637	1	N/A	N/A	N/A	N/A	1	N/A	N/A	N/A	N/A	N/A	N/A	N/A	N/A	N/A	N/A	N/A	N/A	1	N/A	N/A	N/A	1	N/A	1.09
MAG114	1.00125	1	1.0025	0.3173	1	1	1	1	1	1	1	1	1	1	1	1	1	1	1	1	1	1	1.03	1	1	1	1	1	1
MAG115	1.0035	1.00125	1.005	0.4718	1	N/A	N/A	1	1	1	1	1	1	N/A	1.01	N/A	1	1	1	1.01	1	1	1	1	1	1	1	1.04	1.01
MAG116	1.00125	1	1.0025	0.3173	1	1	1	1	1	1	1	1	1	1	1	1	1	1	1	1	1	1	1	1	1	1	1	1	1.03
MAG117	1	1	1	1	1	1	1	1	1	1	1	1	1	1	1	1	1	1	1	1	1	1	1	1	1	1	1	1	1
MAG118	1.005	1	1.01	0.1486	1	1	1	1	1	1	1	1	1	1	1	1	1	1.07	1	1	1	1	1	1	1	1	1	1	1.05
MAG119	1.00667	1.01	1.00333	0.6155	1	1.12	1	1	1	1	1	1	1	1	1	1	1	1	1	1	1.03	1	1.01	1	1	1	1	1	1
MAG12	1.05208	1.0625	1.04167	0.4147	1	1.04	1	1.06	1.08	1	1.17	1.07	1.09	1.08	1.02	1.08	1.06	1.03	1.1	1.1	1	1.08	1	1.03	1	1.02	1.09	1.03	1.02
MAG120	1	1	1	1	1	1	1	1	1	1	1	1	1	1	1	1	1	1	1	1	1	1	1	1	1	1	1	1	1
MAG121	1	1	1	1	1	1	1	1	1	1	1	1	1	1	1	1	1	1	1	1	1	1	1	N/A	1	1	1	1	1
MAG122	1	1	1	1	1	1	1	1	1	1	1	1	1	1	1	1	1	1	1	1	1	1	1	1	1	1	1	1	1
MAG123	1.00292	1.00333	1.0025	0.7133	1	1	1	1	1	1	1	1	1	1	1.01	1.03	1	1	1	1	1	1.01	1.01	1	1	1	1	1	1.01
MAG124	1.00125	1.0025	1	0.1486	1	1	1	1	1	1	1	1	1	1.02	1	1	1.01	1	1	1	1	1	1	1	1	1	1	1	1
MAG125	1	1	1	1	1	1	1	1	1	1	1	1	1	1	1	1	1	1	1	1	1	1	1	1	1	1	1	1	1
MAG126	1.00364	1.00333	1.004	0.8948	1	1	1	1	1.04	1	1	1	1	1	1	1	1	1.04	1	1	1	1	1	N/A	1	N/A	1	1	1
MAG127	1	1	1	1	1	1	1	1	1	1	1	1	1	1	1	1	1	1	1	1	1	1	N/A	1	1	1	1	1	N/A
MAG128	1.00043	1	1.00091	0.2963	1	1	1	1	1	1	1	1	1	1	1	1	1	1	1	1	N/A	1	1	1	1	1.01	1	1	1
MAG129	1	1	1	1	1	1	1	1	1	1	1	1	1	1	1	1	1	N/A	N/A	N/A	N/A	1	N/A	N/A	1	N/A	1	1	1
MAG13	1	1	1	1	1	N/A	N/A	1	N/A	N/A	N/A	N/A	N/A	N/A	1	N/A	N/A	1	1	1	1	1	1	1	1	1	N/A	1	1
MAG130	1	1	1	1	1	N/A	N/A	1	N/A	1	1	1	1	1	1	N/A	1	N/A	N/A	N/A	N/A	1	N/A	N/A	N/A	N/A	1	1	1
MAG131	1.00267	1.001	1.006	0.5346	1	1	N/A	1	1	1	N/A	1	1	1	1.01	1	1	1	1.03	1	N/A	1	N/A	N/A	N/A	N/A	1	N/A	N/A
MAG132	1	1	1	1	1	N/A	N/A	N/A	N/A	1	N/A	N/A	N/A	N/A	N/A	N/A	N/A	1	1	1	N/A	1	1	N/A	N/A	N/A	N/A	N/A	1
MAG133	1	1	1	1	1	1	N/A	1	1	1	1	N/A	N/A	N/A	1	N/A	N/A	1	1	1	1	1	1	1	1	1	N/A	1	1
MAG134	1	1	1	1	1	N/A	1	N/A	1	1	N/A	N/A	N/A	N/A	N/A	N/A	N/A	1	N/A	N/A	N/A	N/A	1	N/A	N/A	N/A	N/A	N/A	N/A
MAG135	1.00462	1.00667	1	0.3264	1	1	1	1	1	1	N/A	N/A	1	1.05	1	N/A	1.01	1	N/A	1	N/A	1	N/A	N/A	N/A	N/A	1	N/A	N/A
MAG136	1	N/A	1	N/A	N/A	N/A	N/A	N/A	N/A	N/A	N/A	N/A	N/A	N/A	N/A	N/A	N/A	1	N/A	1	1	1	1	1	1	1	N/A	1	1
MAG137	1.00077	1.00111	1	0.505	1	N/A	N/A	1	1	1.01	1	1	1	1	N/A	1	1	1	N/A	N/A	N/A	N/A	1	N/A	N/A	N/A	1	N/A	1
MAG138	1.00091	1.002	1	0.2733	1	1	N/A	1	1	1	1.02	1	1	1	1	N/A	1	1	1	1	1	1	1	1	1	1	1	1	1
MAG139	1.00267	1.004	1	0.4795	1	N/A	N/A	1	1.04	1	1	1	1	1	1	1	1	1	N/A	N/A	N/A	N/A	N/A	N/A	N/A	1	1	1	1
MAG14	1.00083	1	1.00167	0.3173	1	1	1	1	1	1	1	1	1	1	1	1	1	1.02	1	1	1	1	1	1	1	1	1	1	1
MAG140	1	1	1	1	1	1	1	1	1	1	1	1	1	1	1	1	1	1	1	1	1	1	1	1	1	1	1	1	1
MAG141	1.00267	1.008	1	0.1573	1	1	N/A	N/A	N/A	1	N/A	1	1.04	N/A	1	N/A	N/A	1	N/A	N/A	1	1	1	1	1	1	1	1	1
MAG142	1.00583	1	1.01167	0.1486	1	1	1	1	1	1	1	1	1	1	1	1	1	1	1	1	1	1	1	1.13	1.01	1	1	1	1
MAG143	1.00158	1	1.0025	0.445	1	N/A	1	N/A	N/A	1	N/A	1	1	N/A	1	1	1	1	1	1	1	1	1	1.03	1	1	1	1	1
MAG144	1	1	N/A	N/A	N/A	1	1	N/A	1	1	1	1	N/A	N/A	N/A	1	N/A	N/A	N/A	N/A	N/A	N/A	N/A	N/A	N/A	N/A	N/A	N/A	N/A
MAG145	1.02364	1.03714	1	0.1493	1	1.01	N/A	1	1.17	N/A	1.08	1	1	N/A	1	N/A	N/A	N/A	N/A	1	1	N/A	1	N/A	N/A	N/A	N/A	1	N/A
MAG146	1.005	1	1.01	0.1396	1	N/A	N/A	1	1	1	1	1	N/A	N/A	1	N/A	N/A	1	1	N/A	N/A	N/A	1.02	N/A	N/A	N/A	1	1	1.04
MAG147	1.012	1	1.02571	0.0467	0.971365	N/A	N/A	N/A	1	1	1	1	1	1	N/A	1	1	1	N/A	N/A	1	N/A	1	N/A	N/A	1.16	1.01	1	1.01
MAG148	1	1	1	1	1	1	1	1	N/A	1	1	N/A	1	1	1	1	1	1	1	N/A	1	N/A	1	1	N/A	1	1	1	1
MAG149	1	1	1	1	1	1	N/A	N/A	N/A	1	1	N/A	N/A	N/A	N/A	N/A	1	N/A	1	N/A	N/A	N/A	N/A	N/A	N/A	N/A	N/A	N/A	N/A
MAG15	1.00417	1.00333	1.005	0.1926	1	1	1	1	1	1	1	1	1	1.04	1	1	1	1.01	1	1	1	1.01	1.01	1	1.03	1	1	1	1
MAG150	1	1	1	1	1	N/A	N/A	1	N/A	N/A	N/A	N/A	N/A	N/A	1	N/A	N/A	1	1	1	1	N/A	1	1	N/A	1	N/A	1	1
MAG151	1	N/A	1	N/A	N/A	N/A	N/A	N/A	N/A	N/A	N/A	N/A	N/A	N/A	N/A	N/A	N/A	1	N/A	N/A	N/A	1	N/A	1	N/A	N/A	N/A	N/A	N/A
MAG152	1	1	1	1	1	N/A	1	1	N/A	1	1	1	1	1	1	1	1	1	1	1	1	1	1	1	1	1	1	1	1
MAG153	1.0075	N/A	1.0075	N/A	N/A	N/A	N/A	N/A	N/A	N/A	N/A	N/A	N/A	N/A	N/A	N/A	N/A	1	1	N/A	1.01	N/A	1	1.01	1	N/A	N/A	1.04	1
MAG154	1.01667	1.02417	1.00917	0.0581	1	1.03	1.09	1.01	1	1	1.01	1.04	1	1	1	1.08	1.03	1	1	1	1	1	1	1	1	1	1.08	1	1.03
MAG155	1	1	1	1	1	1	1	1	1	1	1	1	1	1	1	1	1	N/A	N/A	N/A	N/A	N/A	1	N/A	N/A	N/A	N/A	N/A	N/A
MAG156	1	1	1	1	1	1	1	N/A	1	1	1	1	1	1	1	1	1	1	1	1	1	1	1	1	1	1	1	1	1
MAG157	1	N/A	1	N/A	N/A	N/A	N/A	N/A	N/A	N/A	N/A	N/A	N/A	N/A	N/A	N/A	N/A	1	1	1	1	N/A	1	1	1	1	N/A	1	1
MAG158	1	1	1	1	1	N/A	N/A	N/A	N/A	1	1	1	1	1	1	N/A	1	1	N/A	N/A	1	N/A	1	N/A	N/A	1	1	1	1
MAG159	1.00062	1	1.0025	0.0833	1	1	1	1	1	1	1	1	1	1	1	1	1	1	N/A	N/A	N/A	N/A	N/A	N/A	N/A	N/A	1.01	1	1
MAG16	1.00042	1	1.00083	0.3173	1	1	1	1	1	1	1	1	1	1	1	1	1	1	1	1	1	1	1.01	1	1	1	1	1	1
MAG160	1.014	N/A	1.014	N/A	N/A	N/A	N/A	N/A	N/A	N/A	N/A	N/A	N/A	N/A	N/A	N/A	N/A	1	N/A	1.09	1	1	1.02	1	1.03	1	N/A	1	1
MAG161	1.0005	1.00125	1	0.2207	1	1	1.01	1	1	N/A	1	1	1	N/A	1	N/A	N/A	1	1	1	1	1	1	1	1	1	1	1	1
MAG162	1	1	1	1	1	N/A	N/A	1	N/A	N/A	N/A	N/A	N/A	N/A	N/A	N/A	N/A	1	N/A	N/A	N/A	1	1	N/A	N/A	N/A	N/A	1	1
MAG163	1.00438	1.01167	1	0.1967	1	N/A	N/A	1	1	1	1.07	N/A	1	N/A	1	N/A	N/A	1	1	1	1	1	1	N/A	N/A	1	1	1	1
MAG164	1.00176	1	1.00375	0.0495	0.971365	1	1	1	1	1	1	N/A	1	N/A	1	1	N/A	1	1.01	1.01	N/A	N/A	1	1	1	1.01	N/A	N/A	1
MAG165	1.0025	1	1.005	0.1486	1	1	1	1	1	1	1	1	1	1	1	1	1	1	1.04	1	1	1	1	1	1	1	1	1.02	1
MAG166	1	1	1	1	1	1	1	1	1	1	1	1	1	1	1	1	1	1	1	1	1	1	1	1	N/A	1	1	1	1
MAG167	1.00333	1.005	1	0.4795	1	N/A	N/A	1	N/A	1	1.03	N/A	N/A	1	1	N/A	1	N/A	N/A	N/A	N/A	N/A	N/A	N/A	N/A	N/A	1	1	1
MAG168	1.01208	1	1.02417	0.0329	0.858323	1	1	1	1	1	1	1	1	1	1	1	1	1	1.03	1.18	1	1	1	1	1	1	1	1.07	1.01
MAG169	1	1	1	1	1	N/A	N/A	1	1	N/A	N/A	N/A	N/A	N/A	1	N/A	N/A	1	N/A	1	N/A	1	1	N/A	1	1	N/A	1	1
MAG17	1.03913	1.02455	1.0525	0.0449	0.971365	1.09	1	1.05	1	1	1.06	1	1	N/A	1.07	1	1	1.05	1.04	1.06	1.07	1.03	1.1	1.03	1.04	1.05	1.02	1.07	1.07
MAG170	1.0025	1.00273	1	0.763	1	1	N/A	1	1	1	1	1	1	1	1	1	1.03	N/A	N/A	N/A	N/A	N/A	N/A	N/A	N/A	N/A	1	N/A	N/A
MAG171	1	1	1	1	1	N/A	1	1	N/A	1	N/A	N/A	N/A	1	N/A	1	N/A	N/A	N/A	N/A	N/A	N/A	1	N/A	N/A	N/A	1	N/A	1
MAG172	1	1	1	1	1	1	1	1	1	1	1	1	1	1	1	1	1	1	1	1	1	1	1	1	1	1	1	1	1
MAG173	1	1	1	1	1	N/A	N/A	N/A	N/A	N/A	N/A	1	1	N/A	1	N/A	1	1	1	1	1	1	N/A	1	1	1	1	1	1
MAG174	1	1	1	1	1	N/A	N/A	1	1	1	N/A	N/A	N/A	N/A	1	N/A	N/A	1	1	1	N/A	1	1	1	1	1	N/A	1	1
MAG175	1	1	1	1	1	1	1	N/A	N/A	1	N/A	1	1	1	1	N/A	1	1	1	1	1	1	1	N/A	1	N/A	1	1	1
MAG176	1	1	1	1	1	N/A	N/A	1	N/A	N/A	N/A	N/A	N/A	N/A	1	N/A	N/A	1	1	1	1	1	1	1	1	1	1	1	1
MAG177	1.01	N/A	1.01	N/A	N/A	N/A	N/A	N/A	N/A	N/A	N/A	N/A	N/A	N/A	N/A	N/A	N/A	N/A	N/A	N/A	N/A	N/A	N/A	N/A	N/A	N/A	1.01	N/A	N/A
MAG178	1	1	1	1	1	N/A	N/A	N/A	N/A	N/A	N/A	N/A	N/A	N/A	1	N/A	N/A	1	1	1	1	1	1	1	1	1	N/A	1	1
MAG179	1.00188	1.00091	1.004	0.4906	1	1	1	1	N/A	1	1	1	1	1	1	1	1.01	1	1.02	1	N/A	N/A	N/A	N/A	N/A	N/A	1	1	N/A
MAG18	1.00167	1.00333	1	0.3173	1	1	1	1	1	1	1.04	1	1	1	1	1	1	1	1	1	1	1	1	1	1	1	1	1	1
MAG180	1.00067	1.00091	1	0.5465	1	1	1	1	1	1	1.01	1	1	1	N/A	1	1	1	N/A	N/A	N/A	N/A	1	N/A	N/A	N/A	1	N/A	1
MAG181	1.00111	1.00167	1	0.4795	1	N/A	N/A	1	1	1	1	N/A	N/A	1.01	N/A	1	N/A	1	N/A	N/A	N/A	N/A	N/A	N/A	N/A	N/A	1	N/A	1
MAG182	1.00091	1	1.002	0.2733	1	1	1	1	1	1	1	1	1	1	1	1	1	1	1	1.02	1	1	1	N/A	1	N/A	1	1	1
MAG183	1.00111	N/A	1.00111	N/A	N/A	N/A	N/A	N/A	N/A	N/A	N/A	N/A	N/A	N/A	N/A	N/A	N/A	1	1	N/A	1	1	1	1.01	N/A	1	1	1	N/A
MAG184	1	1	N/A	N/A	N/A	1	1	1	1	1	1	N/A	N/A	1	1	1	N/A	N/A	N/A	N/A	N/A	N/A	N/A	N/A	N/A	N/A	N/A	N/A	N/A
MAG185	1.00111	1	1.0025	0.2636	1	N/A	N/A	N/A	1	1	1	N/A	N/A	N/A	N/A	1	1	1	N/A	N/A	N/A	N/A	1.01	N/A	N/A	N/A	1	N/A	1
MAG186	1.00208	1.00417	1	0.3173	1	1	1	1	1	1	1	1.05	1	1	1	1	1	1	1	1	1	1	1	1	1	1	1	1	1
MAG187	1	1	1	1	1	1	1	1	1	1	1	1	1	1	1	1	1	N/A	N/A	N/A	N/A	1	N/A	N/A	N/A	N/A	1	N/A	N/A
MAG188	1	1	1	1	1	N/A	1	1	N/A	1	N/A	N/A	N/A	N/A	1	N/A	1	1	1	1	N/A	1	1	N/A	N/A	N/A	1	1	1
MAG189	1.013	N/A	1.013	N/A	N/A	N/A	N/A	N/A	N/A	N/A	N/A	N/A	N/A	N/A	N/A	N/A	N/A	1	1	1	1.05	N/A	1.08	1	1	1	N/A	1	1
MAG19	1.00083	1	1.00167	0.3173	1	1	1	1	1	1	1	1	1	1	1	1	1	1	1	1	1	1	1	1	1	1.02	1	1	1
MAG190	1	1	1	1	1	N/A	N/A	1	N/A	N/A	N/A	N/A	N/A	N/A	N/A	N/A	N/A	1	1	1	N/A	1	1	N/A	N/A	1	N/A	1	1
MAG191	1	1	1	1	1	1	1	1	1	1	1	1	1	1	1	1	1	N/A	1	1	N/A	1	1	N/A	1	N/A	1	N/A	1
MAG192	1.00636	N/A	1.00636	N/A	N/A	N/A	N/A	N/A	N/A	N/A	N/A	N/A	N/A	N/A	N/A	N/A	N/A	1	1	1	1	N/A	1	1	1.07	1	1	1	1
MAG193	1.06	1.09333	1	0.1641	1	N/A	1	1	N/A	1.56	N/A	1	1.08	1	1	1	1.2	1	N/A	N/A	N/A	N/A	N/A	1	N/A	N/A	1	1	1
MAG194	1	1	1	1	1	N/A	N/A	1	N/A	N/A	1	N/A	N/A	N/A	N/A	N/A	N/A	1	1	1	1	1	1	N/A	N/A	1	N/A	1	1
MAG195	1.005	1.00833	1	0.2361	1	1	1	1	1	1	1.09	1	1.01	1	1	1	1	1	1	1	N/A	1	1	N/A	N/A	N/A	1	1	1
MAG196	1	1	1	1	1	1	N/A	1	1	1	1	N/A	1	N/A	1	1	N/A	1	1	1	N/A	1	1	N/A	N/A	N/A	1	1	1
MAG197	1	1	1	1	1	N/A	N/A	N/A	N/A	N/A	N/A	1	1	N/A	N/A	N/A	N/A	N/A	1	N/A	N/A	N/A	1	N/A	N/A	N/A	1	1	1
MAG198	1.00176	1.00333	1	0.3458	1	N/A	N/A	1.03	N/A	1	1	1	1	1	1	1	1	1	1	1	N/A	1	1	N/A	N/A	N/A	1	1	1
MAG199	1	1	1	1	1	1	1	1	1	1	1	1	1	N/A	1	1	1	N/A	1	N/A	N/A	N/A	N/A	N/A	N/A	N/A	1	N/A	1
MAG2	1.0025	1	1.005	0.1486	1	1	1	1	1	1	1	1	1	1	1	1	1	1	1	1.05	1	1	1	1	1	1	1	1.01	1
MAG20	1	1	1	1	1	N/A	1	1	N/A	N/A	N/A	N/A	N/A	N/A	N/A	N/A	N/A	1	1	1	1	1	1	N/A	1	N/A	N/A	1	1
MAG200	1	1	1	1	1	1	1	1	1	1	1	N/A	1	1	1	1	1	1	1	1	N/A	1	1	N/A	1	1	1	1	1
MAG201	1	1	1	1	1	N/A	1	1	N/A	N/A	N/A	N/A	1	N/A	1	1	1	1	N/A	N/A	N/A	N/A	N/A	1	1	1	1	1	N/A
MAG202	1.00615	1	1.00727	0.6698	1	N/A	N/A	N/A	N/A	N/A	N/A	1	N/A	N/A	1	N/A	N/A	1	1	1	1	1	1	1	N/A	1	1	1.08	1
MAG203	1	1	1	1	1	1	1	1	1	1	1	1	1	1	1	1	1	1	1	1	1	1	1	1	1	1	1	1	1
MAG204	1	1	1	1	1	N/A	1	1	N/A	1	1	N/A	1	1	1	1	1	1	1	1	N/A	N/A	1	1	1	1	1	1	1
MAG205	1.00429	1	1.015	0.1138	1	N/A	1	1	N/A	N/A	1	1	N/A	N/A	1	N/A	N/A	N/A	1	N/A	N/A	N/A	N/A	N/A	N/A	1.03	N/A	N/A	N/A
MAG206	1	1	1	1	1	1	1	1	1	1	1	1	1	1	1	1	1	1	1	1	1	1	N/A	1	1	1	1	1	1
MAG207	1.005	1.009	1	0.1931	1	1	N/A	N/A	1	1	1	1	1.06	1	1	1	1.03	1	1	1	N/A	1	1	N/A	N/A	N/A	1	1	1
MAG208	1	N/A	1	N/A	N/A	N/A	N/A	N/A	N/A	N/A	N/A	N/A	N/A	N/A	N/A	N/A	N/A	1	1	1	1	N/A	1	1	1	1	N/A	N/A	1
MAG209	1	1	1	1	1	N/A	1	N/A	N/A	N/A	N/A	N/A	N/A	N/A	N/A	N/A	N/A	1	N/A	N/A	N/A	N/A	1	N/A	N/A	N/A	N/A	N/A	N/A
MAG21	1.00083	1	1.00167	0.3173	1	1	1	1	1	1	1	1	1	1	1	1	1	1	1	1	1.02	1	1	1	1	1	1	1	1
MAG210	1.00227	1	1.005	0.2733	1	1	1	1	1	1	1	1	1	1	1	1	1	1	1	1	1	1	1	N/A	1	N/A	1	1.05	1
MAG211	1.01412	1	1.02	0.1567	1	N/A	N/A	1	1	N/A	1	N/A	1	N/A	1	N/A	N/A	1	1	1.01	1.08	1.09	1	1	1	1	1.06	1	1
MAG212	1.00818	1.00818	N/A	N/A	N/A	1	N/A	1.07	1	1	1	1.02	1	1	1	1	1	N/A	N/A	N/A	N/A	N/A	N/A	N/A	N/A	N/A	N/A	N/A	N/A
MAG213	1.00455	1.005	1.004	0.9473	1	1	1	1.06	1	1	1	1	1	1	1	1	1	1	1	1	N/A	1	1	1.04	N/A	1	1	1	1
MAG214	1	1	1	1	1	1	1	1	1	1	1	1	1	N/A	1	1	N/A	1	N/A	N/A	N/A	1	1	N/A	N/A	1	1	1	1
MAG215	1	1	N/A	N/A	N/A	1	1	1	1	1	1	N/A	1	1	1	1	1	N/A	N/A	N/A	N/A	N/A	N/A	N/A	N/A	N/A	N/A	N/A	N/A
MAG216	1.00556	1	1.0125	0.2636	1	N/A	N/A	N/A	N/A	N/A	1	1	N/A	1	1	1	N/A	N/A	1	1.05	N/A	N/A	1	N/A	N/A	1	N/A	N/A	N/A
MAG217	1	N/A	1	N/A	N/A	N/A	N/A	N/A	N/A	N/A	N/A	N/A	N/A	N/A	N/A	N/A	N/A	N/A	1	N/A	1	N/A	1	N/A	1	N/A	1	1	N/A
MAG218	1	1	1	1	1	N/A	N/A	1	N/A	N/A	N/A	N/A	N/A	N/A	N/A	N/A	1	1	1	1	1	N/A	1	1	1	N/A	1	1	1
MAG219	1.00643	1.00375	1.01	0.7507	1	N/A	1.03	N/A	1	1	1	N/A	1	1	1	1	N/A	1	1	1	N/A	N/A	1	N/A	N/A	N/A	N/A	1	1.06
MAG22	1.00208	1.00417	1	0.3173	1	1	1	1	1	1	1	1	1	1.05	1	1	1	1	1	1	1	1	1	1	1	1	1	1	1
MAG220	1	1	1	1	1	1	1	1	1	1	1	1	1	1	1	1	1	1	1	1	1	1	1	1	1	1	1	1	1
MAG221	1.00071	1	1.00125	0.3865	1	N/A	1	1	N/A	1	1	1	N/A	N/A	1	N/A	N/A	1	1	1.01	N/A	N/A	1	N/A	1	N/A	1	1	1
MAG222	1	N/A	1	N/A	N/A	N/A	N/A	N/A	N/A	N/A	N/A	N/A	N/A	N/A	N/A	N/A	N/A	1	N/A	1	1	1	1	N/A	1	N/A	N/A	1	1
MAG223	1	1	1	1	1	N/A	N/A	N/A	N/A	1	N/A	N/A	1	N/A	N/A	N/A	1	1	1	1	1	1	1	1	1	1	1	1	1
MAG224	1	N/A	1	N/A	N/A	N/A	N/A	N/A	N/A	N/A	N/A	N/A	N/A	N/A	N/A	N/A	N/A	1	N/A	N/A	1	N/A	1	N/A	N/A	1	N/A	N/A	1
MAG225	1.00174	1	1.00364	0.2963	1	1	1	1	1	1	1	1	1	1	1	1	1	1	1.04	1	1	1	1	N/A	1	1	1	1	1
MAG226	1	1	1	1	1	N/A	N/A	1	N/A	N/A	N/A	N/A	N/A	N/A	1	N/A	N/A	1	N/A	N/A	N/A	N/A	1	N/A	N/A	N/A	N/A	N/A	1
MAG227	1.08706	1.0675	1.134	0.487	1	1	1.2	1.18	1.13	1.1	1.04	1	1.07	1.08	1	1	1.01	1.4	1.18	N/A	N/A	1.08	1.01	N/A	N/A	N/A	1	N/A	N/A
MAG228	1.01077	1	1.01556	0.1316	1	N/A	N/A	1	N/A	N/A	N/A	N/A	N/A	N/A	1	1	1	1.04	1	1	N/A	N/A	1	1	N/A	1.03	1.02	1	1.05
MAG229	1.00211	1	1.00364	0.2153	1	1	N/A	N/A	1	1	1	1	1	N/A	1	N/A	1	1.03	1	1	1	1.01	1	1	1	1	1	N/A	1
MAG23	1.01083	1.01083	1.01083	0.7143	1	1	1	1.04	1	1.02	1	1.01	1.01	1	1	1.02	1.03	1.02	1.01	1	1	1	1.01	1.02	1.02	1	1.02	1.01	1.02
MAG230	1.00542	1.01083	1	0.3173	1	1	1.13	1	1	1	1	1	1	1	1	1	1	1	1	1	1	1	1	1	1	1	1	1	1
MAG231	1	N/A	1	N/A	N/A	N/A	N/A	N/A	N/A	N/A	N/A	N/A	N/A	N/A	N/A	N/A	N/A	N/A	N/A	N/A	N/A	N/A	1	N/A	N/A	N/A	N/A	N/A	N/A
MAG232	1.01	1.01417	1	0.1567	1	1.02	1.05	1	1	1	1	1.01	1	1	1	1	1.09	1	1	N/A	N/A	N/A	1	N/A	N/A	N/A	1	N/A	1
MAG233	1	1	1	1	1	N/A	N/A	N/A	N/A	N/A	N/A	1	N/A	N/A	1	N/A	N/A	1	1	1	1	N/A	1	N/A	N/A	1	1	1	1
MAG234	1.01	1.012	1	0.6547	1	N/A	1	N/A	N/A	1	N/A	1	N/A	N/A	N/A	1	1.06	N/A	N/A	N/A	N/A	N/A	N/A	N/A	N/A	N/A	N/A	N/A	1
MAG235	1	1	1	1	1	N/A	1	1	1	1	1	1	N/A	N/A	1	N/A	N/A	1	1	1	1	N/A	1	N/A	N/A	1	N/A	1	1
MAG236	1.03091	1.0425	1.017	0.1005	1	1.02	1	1.06	1.05	1.1	1.06	1.14	1	1.02	1.03	1.03	1	1	N/A	1	1	1.02	1.07	N/A	1.01	1	1	1.07	1
MAG237	1	1	1	1	1	N/A	N/A	1	1	1	1	1	1	N/A	1	N/A	1	1	1	1	N/A	1	1	1	1	N/A	N/A	1	1
MAG238	1.02167	1.00167	1.04167	0.0064	0.495268	1	1	1	1	1	1	1	1	1.02	1	1	1	1	1.08	1	1.05	1.08	1.08	1	1.07	1	1	1.08	1.06
MAG239	1.0075	1	1.01286	0.398	1	N/A	N/A	N/A	N/A	1	N/A	1	1	1	1	N/A	N/A	N/A	1	1	N/A	1	1.09	N/A	1	N/A	1	N/A	1
MAG24	1.02792	1	1.05583	0.0009	0.363763	1	1	1	1	1	1	1	1	1	1	1	1	1.1	1.08	1.05	1.07	1	1.07	1.13	1.1	1.07	1	1	1
MAG240	1	1	1	1	1	N/A	1	1	N/A	1	1	1	1	1	1	1	1	N/A	N/A	N/A	N/A	N/A	N/A	N/A	N/A	N/A	1	N/A	N/A
MAG241	1.002	1.005	1	0.2207	1	N/A	N/A	N/A	N/A	N/A	N/A	N/A	1.01	N/A	N/A	1	N/A	N/A	N/A	N/A	N/A	N/A	N/A	N/A	N/A	N/A	1	1	1
MAG242	1	1	1	1	1	N/A	1	N/A	1	1	1	N/A	N/A	N/A	N/A	N/A	N/A	1	1	N/A	1	1	N/A	N/A	1	N/A	1	1	N/A
MAG243	1	1	1	1	1	1	1	1	1	1	1	1	1	1	1	1	1	1	1	1	1	1	1	1	1	1	1	1	1
MAG244	1	N/A	1	N/A	N/A	N/A	N/A	N/A	N/A	N/A	N/A	N/A	N/A	N/A	N/A	N/A	N/A	1	1	1	N/A	N/A	1	1	1	1	N/A	1	1
MAG245	1	1	1	1	1	N/A	1	1	N/A	1	N/A	N/A	N/A	N/A	1	N/A	N/A	1	1	1	1	1	1	1	1	1	N/A	1	1
MAG246	1	1	1	1	1	N/A	N/A	N/A	1	1	N/A	1	1	N/A	1	N/A	1	N/A	1	1	N/A	1	N/A	N/A	1	N/A	1	1	1
MAG247	1	1	1	1	1	N/A	1	1	1	1	1	1	1	N/A	1	N/A	1	N/A	N/A	N/A	N/A	1	1	N/A	N/A	N/A	N/A	N/A	N/A
MAG248	1.02208	1.01417	1.03	0.5831	1	1	1	1.01	1	1.01	1.05	1	1.04	1	1.02	1.04	1	1	1.05	1.27	1	1	1.03	1	1	1	1.01	1	1
MAG249	1	1	1	1	1	N/A	1	N/A	1	1	1	N/A	1	1	1	1	1	1	1	1	N/A	1	1	1	1	N/A	1	1	1
MAG25	1.72125	1.71333	1.72917	0.4003	1	1.79	1.76	1.67	1.78	1.63	1.78	1.78	1.59	1.78	2.06	1.45	1.49	2.19	1.29	1.28	2.08	1.34	1.56	1.78	1.65	2.91	1.37	1.59	1.71
MAG250	1	1	1	1	1	1	N/A	1	1	1	1	N/A	1	1	N/A	1	1	N/A	N/A	N/A	N/A	N/A	N/A	N/A	N/A	N/A	1	N/A	1
MAG251	1	1	1	1	1	N/A	N/A	1	1	N/A	1	N/A	N/A	N/A	N/A	1	N/A	1	1	1	N/A	N/A	1	N/A	1	1	N/A	N/A	1
MAG252	1.00583	1	1.00636	0.5684	1	N/A	N/A	1	N/A	N/A	N/A	N/A	N/A	N/A	N/A	N/A	N/A	1	1	1	1.04	1	1.02	1.01	1	1	N/A	1	1
MAG253	1	1	1	1	1	N/A	1	1	N/A	1	N/A	N/A	N/A	N/A	N/A	N/A	N/A	1	1	1	1	1	1	1	1	1	N/A	1	1
MAG254	1	1	1	1	1	1	1	1	1	1	1	1	1	1	1	1	1	1	1	1	1	1	1	N/A	1	1	1	1	1
MAG255	1	1	1	1	1	1	1	1	1	1	1	1	1	1	1	1	1	1	1	1	1	1	1	1	1	1	1	1	1
MAG256	1	N/A	1	N/A	N/A	N/A	N/A	N/A	N/A	N/A	N/A	N/A	N/A	N/A	N/A	N/A	N/A	1	1	1	1	N/A	1	1	1	1	1	1	1
MAG257	1.00095	1	1.00167	0.3865	1	1	1	1	N/A	1	1	N/A	1	1	1	N/A	1	1	1	1	1.02	1	1	1	1	1	1	1	1
MAG258	1.00792	1.00583	1.01	0.5054	1	1	1	1.04	1.01	1.01	1	1.01	1	1	1	1	1	1	1.02	1.01	1.04	1	1	1	1	1	1.02	1.03	1
MAG259	1.00687	1.016	1.00273	0.1578	1	N/A	N/A	1	N/A	1.06	1	1	1.02	N/A	N/A	N/A	N/A	1	1	1.03	1	1	1	1	1	1	1	1	N/A
MAG26	1.0025	1.005	1	0.1486	1	1	1	1.04	1	1	1	1	1	1.02	1	1	1	1	1	1	1	1	1	1	1	1	1	1	1
MAG260	1	1	1	1	1	N/A	N/A	1	1	1	1	N/A	N/A	N/A	1	N/A	N/A	1	1	1	1	1	1	1	1	1	N/A	1	1
MAG261	1	N/A	1	N/A	N/A	N/A	N/A	N/A	N/A	N/A	N/A	N/A	N/A	N/A	N/A	N/A	N/A	N/A	N/A	N/A	N/A	N/A	N/A	1	1	1	N/A	N/A	N/A
MAG262	1	1	1	1	1	N/A	1	1	N/A	1	N/A	N/A	N/A	N/A	1	N/A	1	1	1	1	1	1	1	1	1	N/A	1	1	1
MAG263	1.0125	1.01667	1.00833	0.5411	1	1.06	1.07	1	1	1	1	1.03	1	1	1	1	1.04	1.01	1.02	1	1	1	1.07	1	1	1	1	1	1
MAG264	1.00167	1	1.00182	0.6547	1	N/A	N/A	N/A	N/A	N/A	N/A	N/A	N/A	N/A	1	N/A	N/A	1.01	1	1	1	1	1	1	1	1.01	N/A	1	1
MAG265	1.02083	1.01	1.023	0.5728	1	N/A	N/A	1.02	N/A	N/A	1	N/A	N/A	N/A	N/A	N/A	N/A	1	1	1.05	1	N/A	1	1	1	1	N/A	1.18	1
MAG266	1	1	1	1	1	1	1	1	1	1	1	1	1	1	1	1	1	1	1	1	1	1	1	1	1	1	1	1	1
MAG267	1.0025	1	1.00417	0.2361	1	1	N/A	N/A	1	1	N/A	1	1	N/A	1	1	1	1	1	1.03	1	1	1	1	1	1.02	1	1	1
MAG268	1.0125	1	1.01429	0.5677	1	N/A	N/A	N/A	N/A	N/A	N/A	N/A	N/A	N/A	N/A	N/A	1	1	1	N/A	1.06	1.04	1	1	N/A	N/A	N/A	1	N/A
MAG269	1.01292	1.02083	1.005	0.9292	1	1	1.22	1	1	1	1	1	1	1	1	1	1.03	1	1	1	1	1.02	1	1	1.04	1	1	1	1
MAG27	1	1	1	1	1	1	1	1	1	1	1	1	1	1	1	1	1	1	1	1	1	1	1	1	1	1	1	1	1
MAG270	1.00143	1	1.00333	0.2482	1	1	1	1	1	1	1	1	N/A	N/A	1	N/A	N/A	1	1	N/A	N/A	N/A	1	N/A	N/A	N/A	1	1.02	1
MAG271	1	1	1	1	1	N/A	1	1	1	1	1	1	1	N/A	1	N/A	1	1	1	1	1	1	1	N/A	1	1	N/A	1	1
MAG272	1.00125	N/A	1.00125	N/A	N/A	N/A	N/A	N/A	N/A	N/A	N/A	N/A	N/A	N/A	N/A	N/A	N/A	1	1	1	1	N/A	1	1	1.01	N/A	N/A	1	N/A
MAG273	1.00417	1.00667	1.00167	0.5468	1	1	1	1	1	1.01	1	1	1	1	1	1	1.07	1	1	1	1	1	1	1	1	1	1	1	1.02
MAG274	1	1	1	1	1	1	1	1	1	1	1	1	1	1	1	1	1	1	1	1	1	1	1	1	1	1	1	1	1
MAG275	1	1	1	1	1	N/A	N/A	1	1	1	1	1	1	N/A	1	N/A	1	1	1	1	1	1	1	1	1	1	1	1	1
MAG276	1.00636	1	1.00778	0.4844	1	N/A	N/A	N/A	1	N/A	1	N/A	N/A	N/A	N/A	N/A	N/A	1	1.06	1	1.01	1	1	1	1	1	N/A	N/A	N/A
MAG277	1.003	N/A	1.003	N/A	N/A	N/A	N/A	N/A	N/A	N/A	N/A	N/A	N/A	N/A	N/A	N/A	N/A	1	1.03	1	1	1	1	1	1	1	N/A	1	N/A
MAG278	1.00533	1.016	1	0.1573	1	N/A	N/A	1	1	1.08	1	N/A	N/A	N/A	1	N/A	N/A	1	1	1	N/A	1	1	N/A	1	1	1	1	1
MAG279	1.00167	1	1.00333	0.3173	1	1	1	1	1	1	1	1	1	1	1	1	1	1	1	1	1	1	1.04	1	1	1	1	1	1
MAG28	1	1	1	1	1	1	1	1	1	1	1	1	1	1	1	1	1	1	1	1	1	1	1	1	1	1	1	1	1
MAG280	1.00083	1	1.00167	0.3173	1	1	1	1	1	1	1	1	1	1	1	1	1	1	1	1	1	1	1.02	1	1	1	1	1	1
MAG281	1.00176	1.00333	1.00091	0.5904	1	N/A	1	1	1	1	N/A	N/A	N/A	N/A	1.02	N/A	1	1	1	1	1	1	1	1	1	1.01	N/A	1	1
MAG282	1.001	1.00083	1.00125	0.7668	1	1.01	1	1	1	1	1	1	1	1	1	1	1	1	1	1	N/A	1	1	N/A	N/A	N/A	1	1	1.01
MAG283	1	1	1	1	1	N/A	N/A	1	N/A	N/A	N/A	N/A	N/A	N/A	1	N/A	N/A	1	1	1	1	1	1	1	1	1	1	1	1
MAG284	1.01042	1.01167	1.00917	0.7306	1	1	1	1.04	1.05	1	1.05	1	1	1	1	1	1	1	1.02	1.01	1.01	1	1	1	1	1	1.03	1	1.04
MAG285	1.005	1	1.00556	0.6193	1	N/A	N/A	N/A	1	N/A	N/A	N/A	N/A	N/A	N/A	N/A	N/A	1	1	1.04	N/A	1	N/A	N/A	1	1	1	1	1.01
MAG286	1.00083	1.00167	1	0.3173	1	1	1	1	1	1	1	1	1.02	1	1	1	1	1	1	1	1	1	1	1	1	1	1	1	1
MAG287	1.00083	1	1.00111	0.5637	1	N/A	N/A	N/A	N/A	N/A	N/A	N/A	1	N/A	1	N/A	1	1	1	1	N/A	1	1	N/A	1	N/A	1	1	1.01
MAG288	1.016	1	1.01778	0.7389	1	N/A	N/A	N/A	N/A	N/A	N/A	N/A	1	N/A	N/A	N/A	N/A	N/A	1	N/A	1	N/A	1	1	1	1.16	1	1	1
MAG289	1.00042	1	1.00083	0.3173	1	1	1	1	1	1	1	1	1	1	1	1	1	1	1	1	1	1	1	1	1	1	1	1	1.01
MAG29	1.00067	1	1.00091	0.5465	1	N/A	N/A	1	1	1	N/A	N/A	N/A	N/A	1	N/A	N/A	1	1	1	1.01	1	1	1	1	1	N/A	1	1
MAG290	1	1	1	1	1	1	N/A	1	1	1	1	N/A	N/A	N/A	1	N/A	N/A	1	1	1	1	1	1	N/A	N/A	N/A	1	1	1
MAG291	1.00095	1.00222	1	0.2482	1	1	1	1	1	1	1	N/A	1	N/A	1	N/A	1.02	1	1	1	1	1	1	1	1	1	1	1	1
MAG292	1	N/A	1	N/A	N/A	N/A	N/A	N/A	N/A	N/A	N/A	N/A	N/A	N/A	N/A	N/A	N/A	N/A	N/A	N/A	N/A	N/A	1	N/A	N/A	N/A	N/A	N/A	N/A
MAG293	1	1	1	1	1	1	1	1	1	1	1	1	1	1	1	1	1	1	1	1	1	1	1	1	1	1	1	1	1
MAG294	1	1	1	1	1	1	1	1	1	1	1	1	1	N/A	1	1	N/A	1	1	1	N/A	1	1	N/A	N/A	1	1	1	1
MAG295	1	1	1	1	1	1	N/A	1	N/A	1	1	1	1	1	1	1	1	1	1	1	1	1	1	1	1	1	1	1	1
MAG296	1.00111	1.00333	1	0.1573	1	N/A	N/A	1	1	1	1.02	N/A	1	N/A	1	N/A	N/A	1	1	1	1	1	1	1	1	1	1	1	1
MAG297	1.00526	1.0075	1.00364	0.8452	1	1	N/A	N/A	1	1	1.06	1	1	N/A	1	N/A	1	1	1	1	1	1	1.02	1	1.02	1	1	N/A	1
MAG298	1.01125	1.01917	1.00333	0.2475	1	1.04	1	1	1	1	1.11	1	1	1	1	1.08	1	1	1	1	1	1	1	1	1	1	1.04	1	1
MAG299	1.00727	N/A	1.00727	N/A	N/A	N/A	N/A	N/A	N/A	N/A	N/A	N/A	N/A	N/A	N/A	N/A	N/A	1.02	1	1	1	1	1	1	1	1.06	N/A	1	1
MAG3	1.00208	1	1.00417	0.1486	1	1	1	1	1	1	1	1	1	1	1	1	1	1	1	1.04	1	1.01	1	1	1	1	1	1	1
MAG30	1	1	1	1	1	1	1	1	1	1	1	1	1	1	1	1	1	1	1	1	1	1	1	1	1	1	1	1	1
MAG300	1.00083	1.00083	1.00083	1	1	1	1	1	1	1	1.01	1	1	1	1	1	1	1	1	1	1.01	1	1	1	1	1	1	1	1
MAG301	1	1	1	1	1	N/A	N/A	1	1	1	1	1	1	1	1	1	1	1	1	1	1	1	1	1	1	1	1	1	1
MAG302	1	1	1	1	1	1	1	1	1	1	1	1	1	1	1	1	1	1	1	1	1	1	1	1	1	1	1	1	1
MAG303	1	N/A	1	N/A	N/A	N/A	N/A	N/A	N/A	N/A	N/A	N/A	N/A	N/A	N/A	N/A	N/A	N/A	1	1	1	N/A	1	1	1	1	N/A	1	1
MAG304	1	1	1	1	1	1	1	1	1	1	1	1	1	1	1	1	1	1	1	1	1	1	1	1	1	1	1	1	1
MAG305	1	1	1	1	1	1	1	1	1	1	1	1	1	1	1	1	1	1	1	1	1	1	1	1	1	1	1	1	1
MAG306	1	1	1	1	1	1	1	1	1	1	1	1	1	1	1	1	1	1	1	1	1	1	1	1	1	1	1	1	1
MAG307	1	N/A	1	N/A	N/A	N/A	N/A	N/A	N/A	N/A	N/A	N/A	N/A	N/A	N/A	N/A	N/A	N/A	N/A	N/A	1	N/A	1	1	1	1	N/A	1	N/A
MAG308	1	1	1	1	1	N/A	1	1	N/A	1	N/A	N/A	N/A	N/A	N/A	N/A	N/A	1	N/A	1	1	1	1	1	1	1	N/A	1	1
MAG309	1	N/A	1	N/A	N/A	N/A	N/A	N/A	N/A	N/A	N/A	N/A	N/A	N/A	N/A	N/A	N/A	1	1	N/A	N/A	N/A	1	N/A	N/A	N/A	1	1	1
MAG31	1.0225	1.02417	1.02083	0.9058	1	1.04	1	1.07	1.05	1.03	1	1	1.04	1	1	1.05	1.01	1.02	1.04	1.01	1.04	1.07	1	1	1.02	1.01	1	1.01	1.03
MAG310	1.0425	N/A	1.0425	N/A	N/A	N/A	N/A	N/A	N/A	N/A	N/A	N/A	N/A	N/A	N/A	N/A	N/A	N/A	1.13	N/A	1	N/A	1.04	1	N/A	N/A	N/A	N/A	N/A
MAG311	1	1	1	1	1	1	1	1	1	1	1	1	1	1	1	1	1	1	1	1	1	1	1	N/A	1	N/A	1	1	1
MAG312	1.00786	1	1.00917	0.5491	1	N/A	N/A	1	N/A	N/A	N/A	N/A	N/A	N/A	1	N/A	N/A	1	1	1	1.08	1	1	1	1.03	1	1	1	1
MAG313	1	1	1	1	1	N/A	N/A	1	N/A	1	N/A	1	1	N/A	1	N/A	1	1	1	1	1	N/A	N/A	1	1	1	1	1	1
MAG314	1	1	1	1	1	N/A	N/A	N/A	N/A	N/A	N/A	N/A	1	N/A	N/A	N/A	N/A	1	1	1	1	1	1	1	1	1	N/A	1	1
MAG315	1	N/A	1	N/A	N/A	N/A	N/A	N/A	N/A	N/A	N/A	N/A	N/A	N/A	N/A	N/A	N/A	1	1	N/A	1	N/A	1	1	1	N/A	N/A	N/A	N/A
MAG316	1.00833	1	1.01667	0.1486	1	1	1	1	1	1	1	1	1	1	1	1	1	1.04	1	1	1	1	1	1	1	1.16	1	1	1
MAG317	1	1	1	1	1	1	1	1	1	1	1	1	1	1	1	1	1	1	1	1	1	1	1	1	1	1	1	1	1
MAG318	1	1	1	1	1	N/A	1	1	N/A	1	1	1	1	1	1	1	1	1	1	1	1	1	1	1	1	1	1	1	1
MAG319	1	N/A	1	N/A	N/A	N/A	N/A	N/A	N/A	N/A	N/A	N/A	N/A	N/A	N/A	N/A	N/A	1	N/A	N/A	N/A	N/A	1	N/A	1	1	N/A	N/A	1
MAG32	1.02	N/A	1.02	N/A	N/A	N/A	N/A	N/A	N/A	N/A	N/A	N/A	N/A	N/A	N/A	N/A	N/A	1	1.16	1	1.01	1	1.02	1	1	1	N/A	1.03	1
MAG320	1.11133	1.02667	1.1325	0.0129	0.629989	N/A	N/A	1	N/A	N/A	N/A	N/A	1	N/A	1.08	N/A	N/A	1.16	1.16	1.12	1.19	1.09	1.12	1.16	1.14	1.12	1.12	1.17	1.04
MAG321	1	1	1	1	1	1	1	N/A	1	1	N/A	1	1	1	1	1	1	1	1	1	1	1	1	1	1	1	1	1	1
MAG322	1.00083	1	1.00091	0.763	1	N/A	N/A	1	N/A	N/A	N/A	N/A	N/A	N/A	N/A	N/A	N/A	1	1	1	1	1	1	1	1	1.01	N/A	1	1
MAG323	1	1	1	1	1	1	1	1	N/A	1	1	1	1	1	1	1	1	1	1	1	N/A	1	1	N/A	N/A	N/A	1	1	1
MAG324	1	1	1	1	1	1	1	1	1	1	1	1	1	1	1	1	1	1	1	1	1	1	1	1	1	1	1	1	1
MAG325	1.00222	1	1.004	0.1923	1	N/A	1	N/A	N/A	1	1	1	1	1	N/A	1	1	N/A	1.02	1	1	1	1	1.02	1	1	1	N/A	1
MAG326	1	1	1	1	1	1	1	1	1	1	1	1	1	1	1	1	1	1	1	1	1	1	1	1	1	1	1	1	1
MAG327	1	1	1	1	1	N/A	N/A	1	N/A	N/A	N/A	N/A	1	N/A	1	N/A	1	1	1	1	1	1	1	1	1	1	1	1	1
MAG328	1.00087	1	1.00167	0.3384	1	1	1	1	1	1	1	1	1	N/A	1	1	1	1	1.02	1	1	1	1	1	1	1	1	1	1
MAG329	1.00632	1.01	1.003	0.8783	1	1	1	1	N/A	1	1.09	N/A	1	N/A	1	1	1	N/A	1	1	1	1	N/A	1	1	1	1.03	1	1
MAG33	1	1	1	1	1	1	1	1	1	1	1	1	1	1	1	1	1	1	1	1	1	1	1	1	1	1	1	1	1
MAG330	1	N/A	1	N/A	N/A	N/A	N/A	N/A	N/A	N/A	N/A	N/A	N/A	N/A	N/A	N/A	N/A	1	1	1	1	N/A	N/A	1	1	1	N/A	1	N/A
MAG331	1.00167	1	1.00333	0.1482	1	1	1	1	1	1	1	1	1	1	1	1	1	1.02	1.02	1	1	1	1	1	1	1	1	1	1
MAG332	1.01	N/A	1.01	N/A	N/A	N/A	N/A	N/A	N/A	N/A	N/A	N/A	N/A	N/A	N/A	N/A	N/A	1.01	1	1	1.01	1	1	1	1.07	1	N/A	1	1.02
MAG333	1.00348	1	1.00727	0.2963	1	1	1	1	1	1	1	1	1	1	1	1	1	1	1	1	1	1	1.08	1	N/A	1	1	1	1
MAG334	1	1	1	1	1	1	1	1	1	1	1	N/A	N/A	N/A	1	N/A	1	1	1	1	1	1	1	1	1	1	1	1	1
MAG335	1	1	1	1	1	1	1	1	1	1	1	1	1	1	1	1	1	1	1	1	1	1	1	1	1	1	1	1	1
MAG336	1	1	1	1	1	1	1	1	1	1	1	1	1	1	1	1	1	1	1	1	N/A	1	1	N/A	1	N/A	1	1	1
MAG337	1	1	1	1	1	1	1	1	1	1	1	1	1	1	1	1	1	1	1	1	1	1	1	1	1	1	1	1	1
MAG338	1	1	1	1	1	1	1	1	1	1	1	1	1	1	1	1	1	1	1	1	1	1	1	1	1	1	1	1	1
MAG339	1.00286	1.001	1.00455	1	1	1	N/A	1.01	1	N/A	1	1	1	1	1	1	1	1	1	N/A	1	1	1	1	1.05	1	1	1	1
MAG34	1	N/A	1	N/A	N/A	N/A	N/A	N/A	N/A	N/A	N/A	N/A	N/A	N/A	N/A	N/A	N/A	1	1	1	1	N/A	1	1	1	1	N/A	1	1
MAG340	1.01478	1.0175	1.01182	0.7794	1	1.03	1	1	1	1	1.04	1	1	1.12	1	1.01	1.01	1	1.03	1	1	1	1	1	N/A	1.07	1.02	1	1.01
MAG341	1.00042	1	1.00083	0.3173	1	1	1	1	1	1	1	1	1	1	1	1	1	1	1	1.01	1	1	1	1	1	1	1	1	1
MAG342	1.00882	1.02143	1	0.232	1	1.15	1	1	N/A	1	1	N/A	N/A	N/A	1	N/A	1	1	1	1	N/A	1	N/A	1	1	1	1	1	1
MAG343	1	1	1	1	1	1	1	1	1	1	1	1	1	1	1	1	1	1	1	1	1	1	1	1	1	1	1	1	1
MAG344	1.01385	1.025	1.01182	0.4695	1	N/A	N/A	1	N/A	N/A	1.05	N/A	N/A	N/A	N/A	N/A	N/A	1	1	1	1	1	1	1	1.01	1.03	N/A	1	1.09
MAG345	1.00042	1.00083	1	0.3173	1	1	1	1	1	1.01	1	1	1	1	1	1	1	1	1	1	1	1	1	1	1	1	1	1	1
MAG346	1.01917	1.01917	1.01917	0.8997	1	1	1	1.04	1.07	1	1.06	1.05	1	1	1.01	1	1	1.03	1.04	1	1.05	1	1	1.07	1	1.01	1	1.03	1
MAG347	1.00958	1	1.01917	0.0706	1	1	1	1	1	1	1	1	1	1	1	1	1	1.03	1.01	1.19	1	1	1	1	1	1	1	1	1
MAG348	1	1	1	1	1	1	1	1	1	1	1	1	1	1	1	1	1	1	1	1	1	1	1	1	1	1	1	1	1
MAG349	1	1	1	1	1	1	1	1	1	1	1	1	1	1	1	1	1	1	1	1	1	1	1	1	1	1	1	1	1
MAG35	1.00083	1.00167	1	0.1482	1	1	1	1	1	1	1.01	1	1.01	1	1	1	1	1	1	1	1	1	1	1	1	1	1	1	1
MAG350	1.00636	N/A	1.00636	N/A	N/A	N/A	N/A	N/A	N/A	N/A	N/A	N/A	N/A	N/A	N/A	N/A	N/A	1.01	1	1	1	1.06	1	1	1	1	N/A	1	1
MAG351	1.00545	1.005	1.00583	0.6586	1	1	N/A	1	1.05	1	1	1	1	N/A	1	1	1	1	1	1	1.06	1	1	1	1	1.01	1	1	1
MAG352	1	1	1	1	1	1	1	1	1	1	1	1	1	1	1	1	1	1	1	1	1	1	1	1	N/A	1	1	1	1
MAG353	1.00167	1	1.003	0.3711	1	1	1	N/A	N/A	1	N/A	1	1	1	1	N/A	1	1	1	1	1	1	1	N/A	1	N/A	1.03	1	1
MAG354	1	1	1	1	1	1	N/A	N/A	1	1	1	1	1	N/A	1	N/A	N/A	1	1	N/A	1	N/A	1	1	N/A	N/A	1	N/A	N/A
MAG355	1.00353	1.01	1	0.1757	1	N/A	1	1	1	1.06	1	N/A	N/A	N/A	1	N/A	N/A	1	1	1	1	1	1	1	1	1	N/A	1	1
MAG356	1.00857	1	1.01091	0.3296	1	N/A	N/A	1	N/A	1	1	N/A	N/A	N/A	N/A	N/A	N/A	1	1	1	1	1	1.01	1	1	1	N/A	1.06	1.05
MAG357	1.00118	1.002	1.00083	0.5093	1	N/A	N/A	1	1	1	1	N/A	N/A	N/A	1.01	N/A	N/A	1	1	1.01	1	1	1	1	1	1	1	1	1
MAG358	1.1	N/A	1.1	N/A	N/A	N/A	N/A	N/A	N/A	N/A	N/A	N/A	N/A	N/A	N/A	N/A	N/A	N/A	1.06	N/A	N/A	1.19	1.09	N/A	N/A	N/A	1.12	N/A	1.04
MAG359	1.01263	1.02182	1	0.1188	1	N/A	1	1.01	1.21	1	1	1.02	1	1	1	1	1	1	1	1	N/A	N/A	N/A	N/A	1	1	1	1	1
MAG36	1.005	1.00333	1.00667	0.952	1	1	1	1	1	1	1	1.04	1	1	1	1	1	1	1	1	1	1	1	1	1	1	1	1	1.08
MAG360	1.00059	1	1.00083	0.5186	1	N/A	N/A	1	1	1	N/A	1	N/A	N/A	1	N/A	N/A	1	1	1	1	1	1	1	1	1	1.01	1	1
MAG361	1.00409	1.005	1.00333	0.8429	1	1	1	1	1	1	1	1	1	N/A	1	N/A	1.05	1	1	1	1	1	1	1	1	1	1.04	1	1
MAG362	1	1	1	1	1	1	1	1	1	1	1	1	1	1	1	1	1	1	1	1	1	1	1	1	1	1	1	1	1
MAG363	1.008	N/A	1.008	N/A	N/A	N/A	N/A	N/A	N/A	N/A	N/A	N/A	N/A	N/A	N/A	N/A	N/A	1	1.01	1.05	1.02	N/A	1	1	1	1	N/A	1	1
MAG364	1	1	1	1	1	N/A	N/A	1	1	1	1	1	1	N/A	1	1	N/A	1	1	1	1	1	1	1	1	1	1	1	1
MAG365	1.00609	1.00417	1.00818	0.6742	1	1.03	1	1.02	1	1	1	1	1	1	1	1	1	1	1	1	1	1	1	1	1.09	N/A	1	1	1
MAG366	1	1	1	1	1	1	N/A	1	1	1	1	1	1	1	1	1	1	1	1	1	1	1	1	1	1	1	1	1	1
MAG367	1	1	1	1	1	1	1	1	1	1	1	1	1	1	1	1	1	1	1	1	1	1	1	1	1	1	1	1	1
MAG368	1	1	1	1	1	1	1	1	1	1	1	1	1	1	1	1	1	1	1	1	1	1	1	1	1	1	1	1	1
MAG369	1	1	1	1	1	1	1	1	1	1	1	1	1	1	1	1	1	N/A	1	1	N/A	1	1	N/A	1	N/A	1	N/A	1
MAG37	1.00182	N/A	1.00182	N/A	N/A	N/A	N/A	N/A	N/A	N/A	N/A	N/A	N/A	N/A	N/A	N/A	N/A	1	1	1	1	1	1.02	1	1	1	N/A	1	1
MAG370	1	1	1	1	1	N/A	N/A	1	1	1	N/A	N/A	1	N/A	N/A	N/A	N/A	1	1	1	1	1	1	1	1	1	1	1	1
MAG371	1.01	1.0175	1.00727	0.9372	1	N/A	N/A	1	1	1.07	N/A	N/A	N/A	N/A	1	N/A	N/A	1	1.02	1	1	1	1	1.02	1	1	N/A	1.02	1.02
MAG372	1.00458	1	1.00917	0.3173	1	1	1	1	1	1	1	1	1	1	1	1	1	1	1	1	1	1	1	1	1	1.11	1	1	1
MAG373	1.00391	1	1.0075	0.1662	1	1	1	1	1	1	N/A	1	1	1	1	1	1	1.06	1	1.03	1	1	1	1	1	1	1	1	1
MAG374	1.00455	1.00667	1.002	0.3266	1	1	1	1.03	1	1	1.02	1	1	1	1.03	1	1	1	1	1	N/A	1.02	1	1	1	1	1	N/A	1
MAG375	1.05333	1	1.07111	0.5637	1	N/A	1	N/A	N/A	N/A	N/A	N/A	1	1	N/A	N/A	N/A	N/A	1	N/A	1	1	1	1	1.64	N/A	1	1	1
MAG376	1	1	1	1	1	N/A	N/A	N/A	N/A	N/A	N/A	N/A	N/A	N/A	1	N/A	1	1	1	1	1	1	1	N/A	1	1	1	1	1
MAG377	1.04	N/A	1.04	N/A	N/A	N/A	N/A	N/A	N/A	N/A	N/A	N/A	N/A	N/A	N/A	N/A	N/A	N/A	N/A	N/A	N/A	N/A	1.04	N/A	N/A	N/A	N/A	N/A	N/A
MAG378	1	1	1	1	1	1	1	1	N/A	1	1	N/A	N/A	N/A	1	N/A	N/A	1	1	1	N/A	N/A	1	1	1	N/A	1	1	1
MAG379	1.00042	1	1.00083	0.3173	1	1	1	1	1	1	1	1	1	1	1	1	1	1	1	1	1.01	1	1	1	1	1	1	1	1
MAG38	1	1	1	1	1	1	1	1	1	1	1	1	1	1	1	1	1	1	1	1	1	1	1	1	1	1	1	1	1
MAG380	1.01267	1	1.01727	0.3774	1	N/A	N/A	N/A	1	1	N/A	N/A	1	N/A	N/A	N/A	1	1	1.09	1	1	1	1	N/A	1	1	1.1	1	1
MAG381	1	1	1	1	1	1	N/A	N/A	1	N/A	1	1	N/A	N/A	N/A	1	1	N/A	N/A	N/A	N/A	N/A	N/A	N/A	N/A	N/A	1	1	N/A
MAG382	1	1	1	1	1	1	1	N/A	N/A	1	N/A	1	1	1	1	N/A	1	1	1	1	1	1	1	N/A	1	N/A	1	1	1
MAG383	1.00636	1.01167	1	0.0973	1	1	1	1	1.02	1	1	1	1.06	1	1	1	1.06	1	1	1	1	1	1	N/A	1	N/A	1	1	1
MAG384	1.01875	1.01167	1.02583	0.2085	1	1.02	1.01	1.02	1	1.02	1.01	1.04	1	1.02	1	1	1	1.01	1	1	1.06	1.07	1	1.02	1.05	1.04	1.02	1.04	1
MAG385	1.00083	1	1.00167	0.3173	1	1	1	1	1	1	1	1	1	1	1	1	1	1	1	1	1	1	1	1	1.02	1	1	1	1
MAG386	1.00111	1	1.0025	0.2636	1	N/A	1	1	1	1	1	1	1	N/A	1	1	1	1	N/A	1	N/A	N/A	1	N/A	1.02	1	1	1	1
MAG387	1.0025	1.00333	1	0.5637	1	N/A	N/A	1	1	1.03	1	1	1	N/A	1	1	1	1	N/A	1	N/A	1	N/A	N/A	N/A	N/A	N/A	N/A	N/A
MAG388	1.00167	1.00333	1	0.3173	1	1	1	1	1	1	1	1	1	1.04	1	1	1	1	1	1	1	1	1	1	1	1	1	1	1
MAG389	1	1	1	1	1	1	1	1	1	1	1	1	1	1	1	1	1	1	1	1	1	1	1	1	1	1	1	1	1
MAG39	1.00042	1	1.00083	0.3173	1	1	1	1	1	1	1	1	1	1	1	1	1	1	1	1	1	1	1	1	1	1.01	1	1	1
MAG390	1	1	1	1	1	1	1	1	1	1	1	1	1	1	1	1	1	1	1	1	1	1	1	1	1	1	1	1	1
MAG391	1	1	1	1	1	1	1	1	1	1	1	1	1	1	1	1	1	N/A	N/A	N/A	N/A	N/A	N/A	N/A	N/A	N/A	1	N/A	1
MAG392	1.00375	1.00455	1.002	0.6225	1	N/A	1	1	1	1	1.05	1	1	1	1	1	1	1	1	N/A	N/A	N/A	1	N/A	N/A	N/A	1	N/A	1.01
MAG393	1.00333	1.00417	1.0025	0.5468	1	1	1	1	1	1	1.04	1	1	1	1	1	1.01	1	1	1	1.03	1	1	1	1	1	1	1	1
MAG394	1.00083	1	1.00167	0.3173	1	1	1	1	1	1	1	1	1	1	1	1	1	1	1	1	1	1	1	1	1	1	1.02	1	1
MAG395	1.0081	1.01889	1	0.0943	1	1.15	1	1	N/A	1	N/A	1.02	1	N/A	1	1	1	1	1	1	1	1	1	1	1	1	1	1	1
MAG396	1.01375	1.005	1.0225	0.0334	0.858323	1.04	1	1	1	1	1	1	1	1.02	1	1	1	1.03	1.02	1	1.05	1.05	1	1.07	1.02	1	1	1	1.03
MAG397	1.00857	1.01	1	0.5479	1	1	1	1	1.06	1	1	1	1	1	1	1	1.06	N/A	N/A	N/A	N/A	N/A	N/A	N/A	N/A	N/A	1	N/A	1
MAG398	1	1	1	1	1	1	N/A	1	1	1	1	1	1	1	1	1	1	1	1	1	1	1	1	1	1	N/A	1	1	1
MAG399	1.003	1.00375	1	0.4561	1	N/A	1.02	1	N/A	N/A	1	1	N/A	1	1	1.01	1	N/A	N/A	N/A	N/A	N/A	N/A	N/A	N/A	N/A	1	1	N/A
MAG4	1	1	1	1	1	1	1	1	1	1	1	1	1	1	1	1	1	1	1	1	1	1	1	1	1	1	1	1	1
MAG40	1	1	1	1	1	1	1	1	1	1	1	1	1	1	1	1	1	1	1	1	1	1	1	1	1	1	1	1	1
MAG400	1.0185	1.0225	1.0125	0.5261	1	1	1	1.13	1	1	1	1	1.03	1.04	1.01	1.06	1	1.05	1	1	N/A	N/A	1	N/A	N/A	1	1	1.05	1
MAG401	1	1	1	1	1	1	1	1	1	1	1	1	1	1	1	1	1	1	1	1	N/A	1	1	N/A	1	N/A	1	1	1
MAG402	1.00154	1.00182	1	0.6698	1	1	1	1	1	1	1	1.02	N/A	1	1	1	1	N/A	N/A	N/A	N/A	1	N/A	N/A	N/A	N/A	1	N/A	N/A
MAG403	1.00391	1.00182	1.00583	0.3279	1	1	1	N/A	1.02	1	1	1	1	1	1	1	1	1	1.02	1	1	1.01	1	1.04	1	1	1	1	1
MAG404	1	1	1	1	1	1	1	1	1	1	1	1	1	1	1	1	1	1	1	1	1	1	1	1	N/A	1	1	1	1
MAG405	1.00105	1.002	1	0.3428	1	1	1	1.02	1	1	1	1	1	N/A	1	1	N/A	1	1	1	N/A	1	1	N/A	N/A	1	1	1	1
MAG406	1	1	1	1	1	1	1	1	1	1	1	1	1	1	1	1	1	N/A	1	N/A	N/A	1	1	N/A	N/A	N/A	1	1	1
MAG407	1.00696	1.00727	1.00667	0.6088	1	1	1	1.01	1	1	N/A	1	1.06	1	1.01	1	1	1	1	1	1.03	1.05	1	1	1	1	1	1	1
MAG408	1.00292	1.00083	1.005	0.952	1	1	1	1	1.01	1	1	1	1	1	1	1	1	1	1	1	1	1	1	1	1	1	1	1.06	1
MAG409	1.0075	1.0125	1	0.2361	1	1	1	1.07	1	1	1	1	1	1.08	1	1	1	1	1	N/A	N/A	1	1	N/A	1	N/A	1	1	1
MAG41	1.02667	1.04417	1.00917	0.0205	0.776639	1	1	1.01	1	1.02	1.15	1.03	1.09	1.04	1.02	1.1	1.07	1	1	1.05	1	1.03	1.03	1	1	1	1	1	1
MAG410	1	1	1	1	1	1	1	1	1	1	1	1	1	1	1	1	1	1	1	1	N/A	1	1	1	N/A	1	1	1	1
MAG411	1.00118	1	1.0025	0.2888	1	1	N/A	N/A	1	1	1	1	1	1	N/A	1	1	N/A	1	1.02	1	1	1	1	N/A	N/A	1	N/A	1
MAG412	1	1	1	1	1	1	1	1	1	1	1	1	1	1	1	1	1	1	1	1	1	1	1	1	1	1	1	1	1
MAG413	1	1	1	1	1	1	1	1	1	1	1	1	1	1	1	1	1	1	1	1	1	1	1	1	1	1	1	1	1
MAG414	1.00062	1.002	1	0.138	1	N/A	1	1	N/A	1	1	N/A	N/A	N/A	1.01	N/A	N/A	1	1	1	1	1	1	1	N/A	1	1	1	1
MAG415	1	1	1	1	1	1	1	1	1	1	1	N/A	N/A	N/A	1	N/A	N/A	1	1	1	N/A	1	1	N/A	N/A	N/A	N/A	1	1
MAG416	1.00421	1.00556	1.003	0.8636	1	1	1	1	N/A	1.04	1	N/A	1.01	N/A	1	1	1	N/A	1	1	1	1	N/A	1.01	1	1	1	1	1.02
MAG417	1.00042	1	1.00083	0.3173	1	1	1	1	1	1	1	1	1	1	1	1	1	1	1	1	1	1	1	1.01	1	1	1	1	1
MAG418	1.02783	1.03636	1.02	0.3391	1	1	N/A	1	1.05	1	1.19	1	1	1	1	1.13	1.03	1	1	1	1	1	1.2	1	1	1	1.04	1	1
MAG419	1.00083	1	1.00167	0.3173	1	1	1	1	1	1	1	1	1	1	1	1	1	1	1	1	1	1.02	1	1	1	1	1	1	1
MAG42	1.03875	1.00167	1.07583	0.0031	0.486469	1	1	1	1	1	1	1	1	1.02	1	1	1	1.04	1.01	1	1	1	1.15	1.3	1.21	1.03	1.15	1.02	1
MAG420	1	1	1	1	1	1	1	1	1	1	1	1	1	1	1	1	1	1	1	1	1	1	1	1	1	1	1	1	1
MAG421	1.00136	1	1.0025	0.3613	1	1	N/A	1	1	1	1	1	1	N/A	1	1	1	1.03	1	1	1	1	1	1	1	1	1	1	1
MAG422	1.0275	1.03	1	0.4193	1	1	1.14	1.01	1	1	1.05	1	1.03	N/A	1	1	1.1	N/A	N/A	N/A	N/A	N/A	N/A	N/A	N/A	N/A	1	N/A	N/A
MAG423	1	1	1	1	1	1	N/A	1	1	1	1	1	1	1	1	1	1	1	1	1	1	1	1	N/A	N/A	N/A	1	1	1
MAG424	1.0135	1.025	1.00583	0.3179	1	1.06	N/A	1	1	N/A	1.05	1.09	1	N/A	1	1	N/A	1	1	1	1	1.02	1	1	1	1.01	1	1.04	1
MAG425	1.00571	1	1.012	0.1285	1	1	1	1	1	1	1	1	1	N/A	1	1	1	1	1	1.1	N/A	1	1.02	N/A	1	1	1	1	1
MAG426	1	1	1	1	1	1	1	1	1	1	1	1	1	1	1	1	1	1	1	1	N/A	1	1	1	N/A	1	1	1	1
MAG427	1.00682	1.00833	1.005	0.6586	1	1	1.01	1	1.09	1	1	1	1	1	1	1	1	1	1	1	1	1	1.05	N/A	1	N/A	1	1	1
MAG428	1.00167	1.00333	1	0.1482	1	1	1	1	1.02	1	1	1	1	1	1	1	1.02	1	1	1	1	1	1	1	1	1	1	1	1
MAG429	1.00111	1	1.00182	0.425	1	N/A	N/A	1	1	1	1	1	1	N/A	1	N/A	N/A	1	N/A	1	1	1.02	1	1	1	1	1	1	1
MAG43	1.00167	1	1.00333	0.3173	1	1	1	1	1	1	1	1	1	1	1	1	1	1	1	1	1	1	1	1	1	1	1.04	1	1
MAG430	1.00208	1.00417	1	0.1486	1	1	1	1	1	1	1.04	1	1.01	1	1	1	1	1	1	1	1	1	1	1	1	1	1	1	1
MAG431	1	1	1	1	1	1	N/A	1	1	1	1	1	1	N/A	1	1	1	1	1	1	1	1	1	1	1	1	1	1	1
MAG432	1.00375	1.00667	1.00083	0.952	1	1	1	1	1.08	1	1	1	1	1	1	1	1	1	1	1	1	1	1	1	1	1	1	1	1.01
MAG44	1.06333	N/A	1.06333	N/A	N/A	N/A	N/A	N/A	N/A	N/A	N/A	N/A	N/A	N/A	N/A	N/A	N/A	1	N/A	N/A	N/A	N/A	1.19	N/A	N/A	N/A	N/A	N/A	1
MAG45	1.00333	1	1.00667	0.3173	1	1	1	1	1	1	1	1	1	1	1	1	1	1	1	1	1.08	1	1	1	1	1	1	1	1
MAG46	1.01364	N/A	1.01364	N/A	N/A	N/A	N/A	N/A	N/A	N/A	N/A	N/A	N/A	N/A	N/A	N/A	N/A	1.03	1.02	1	1	N/A	1.01	1.02	1.01	1	1.02	1.02	1.02
MAG47	1	1	1	1	1	1	1	1	1	1	1	1	1	1	1	1	1	1	1	1	1	1	1	1	1	1	1	1	1
MAG48	1.00042	1	1.00083	0.3173	1	1	1	1	1	1	1	1	1	1	1	1	1	1	1	1	1	1	1	1.01	1	1	1	1	1
MAG49	1	1	1	1	1	1	1	1	1	1	1	1	1	1	1	1	1	1	1	1	1	1	1	1	1	1	1	1	1
MAG5	1.02625	1.02083	1.03167	0.2415	1	1	1	1	1	1.03	1.02	1	1	1.11	1.02	1.07	1	1.01	1.01	1.06	1	1.09	1	1	1.04	1.11	1.03	1.01	1.02
MAG50	1	1	1	1	1	1	1	1	1	1	1	1	1	1	1	1	1	1	1	1	1	1	1	1	1	1	1	1	1
MAG51	1.00133	1	1.00182	0.5465	1	N/A	N/A	1	1	N/A	N/A	1	1	N/A	N/A	N/A	N/A	1	1	1	1	1	1	1.02	1	1	N/A	1	1
MAG52	1.00667	1	1.01333	0.0147	0.629989	1	1	1	1	1	1	1	1	1	1	1	1	1	1	1	1.03	1	1.05	1.02	1.02	1.04	1	1	1
MAG53	1.00333	1	1.00667	0.0704	1	1	1	1	1	1	1	1	1	1	1	1	1	1.04	1	1	1	1	1.02	1	1.02	1	1	1	1
MAG54	1	1	1	1	1	1	1	1	1	1	1	1	1	1	1	1	1	1	1	1	1	1	1	1	1	1	1	1	1
MAG55	1.01222	1.00143	1.01909	0.0131	0.629989	N/A	1	1.01	1	1	N/A	N/A	1	N/A	1	N/A	1	1	1	1.04	1.02	1	1.04	1.05	1.02	1.01	N/A	1.02	1.01
MAG56	1	1	1	1	1	1	1	1	1	1	1	1	1	1	1	1	1	1	1	1	1	1	1	1	1	1	1	1	1
MAG57	1.0125	1	1.02083	0.0221	0.776639	N/A	N/A	1	1	1	1	1	1	N/A	1	1	N/A	1	1	1.04	1.06	1.01	1	1.06	1.06	1	1	1.02	1
MAG58	1.017	N/A	1.017	N/A	N/A	N/A	N/A	N/A	N/A	N/A	N/A	N/A	N/A	N/A	N/A	N/A	N/A	1	N/A	1	1	1	1	1	1.04	1.13	N/A	1	1
MAG59	1.04133	1	1.05636	0.047	0.971365	N/A	1	N/A	N/A	1	N/A	N/A	N/A	N/A	1	N/A	1	1.04	1	1.12	1.15	1	1.04	1.12	1.1	1.05	N/A	1	1
MAG6	1	1	1	1	1	1	1	1	1	1	1	1	1	1	1	1	1	1	1	1	1	1	1	1	1	1	1	1	1
MAG60	1	1	1	1	1	N/A	N/A	1	N/A	N/A	1	N/A	1	1	N/A	1	N/A	1	1	N/A	1	N/A	1	1	1	1	1	1	1
MAG61	1.02636	1	1.029	0.639	1	N/A	1	N/A	N/A	N/A	N/A	N/A	N/A	N/A	N/A	N/A	N/A	1	1.01	1.28	1	N/A	1	1	1	1	N/A	1	1
MAG62	1.00375	N/A	1.00375	N/A	N/A	N/A	N/A	N/A	N/A	N/A	N/A	N/A	N/A	N/A	N/A	N/A	N/A	1	1	N/A	1	N/A	1	1.03	1	1	N/A	1	N/A
MAG63	1.04	1.01583	1.06417	0.0038	0.486469	1	1	1.03	1.01	1	1	1	1.02	1	1.08	1.05	1	1.04	1.05	1.11	1.03	1.03	1.14	1.03	1	1.15	1.09	1.03	1.07
MAG64	1.0015	1	1.0025	0.2361	1	1	N/A	1	N/A	1	1	1	1	N/A	1	N/A	1	1	1.02	1	1.01	1	1	1	1	1	1	1	1
MAG65	1.01067	1	1.01455	0.3774	1	N/A	1	1	1	1	N/A	N/A	N/A	N/A	N/A	N/A	N/A	1	1	1	1	1.04	1	1	1.12	1	N/A	1	1
MAG66	1.00125	1	1.0025	0.3173	1	1	1	1	1	1	1	1	1	1	1	1	1	1	1.03	1	1	1	1	1	1	1	1	1	1
MAG67	1.00083	1.00167	1	0.1482	1	1	1	1	1.01	1.01	1	1	1	1	1	1	1	1	1	1	1	1	1	1	1	1	1	1	1
MAG68	1	1	1	1	1	1	1	1	1	1	1	1	1	1	1	1	1	1	1	1	1	1	1	1	1	1	1	1	1
MAG69	1.08087	1.06273	1.0975	0.0503	0.971365	1.05	N/A	1.05	1.1	1	1.13	1.1	1.04	1.05	1.09	1.08	1	1.09	1.09	1.1	1.1	1.03	1.04	1.13	1.1	1.12	1.12	1.12	1.13
MAG7	1.02167	1.04083	1.0025	0.0978	1	1	1	1.09	1.19	1	1	1	1	1.09	1	1.09	1.03	1	1	1	1	1.02	1	1	1	1	1.01	1	1
MAG70	1.00042	1.00083	1	0.3173	1	1	1	1	1	1	1	1	1	1	1	1.01	1	1	1	1	1	1	1	1	1	1	1	1	1
MAG71	1.01	1.02	1	0.0063	0.495268	1	1	1.07	1.06	1.02	1	1.05	1	1	1.03	1.01	1	1	1	1	1	1	1	1	1	1	1	1	1
MAG72	1	1	1	1	1	1	1	1	1	1	1	1	1	1	1	1	1	1	1	1	1	1	1	1	1	1	1	1	1
MAG73	1.00056	1.00083	1	0.4795	1	1	1	1	1.01	1	1	1	1	1	1	1	1	1	N/A	1	N/A	1	1	N/A	N/A	N/A	1	N/A	1
MAG74	1	1	1	1	1	1	1	1	1	1	1	1	1	1	1	1	1	1	1	1	1	1	1	1	1	1	1	1	1
MAG75	1	1	1	1	1	1	1	1	1	1	1	1	1	1	1	1	1	1	1	1	1	1	1	1	1	1	1	1	1
MAG76	1	1	1	1	1	1	1	1	1	1	1	1	1	1	1	1	1	1	1	1	1	1	1	1	1	1	1	1	1
MAG77	1	1	1	1	1	1	1	1	1	1	1	1	1	1	1	1	1	1	1	1	1	1	1	1	1	1	1	1	1
MAG78	1.00375	1	1.0075	0.0706	1	1	1	1	1	1	1	1	1	1	1	1	1	1	1.01	1.05	1	1	1	1	1	1	1	1.03	1
MAG79	1	N/A	1	N/A	N/A	N/A	N/A	N/A	N/A	N/A	N/A	N/A	N/A	N/A	N/A	N/A	N/A	N/A	N/A	N/A	1	N/A	N/A	1	1	1	N/A	N/A	N/A
MAG8	1	1	1	1	1	1	1	1	1	1	1	1	1	1	1	1	1	1	1	1	1	1	1	1	1	1	1	1	1
MAG80	1.01708	1	1.03417	0.0146	0.629989	1	1	1	1	1	1	1	1	1	1	1	1	1.07	1.06	1	1	1	1.07	1	1.07	1.14	1	1	1
MAG81	1.00333	1	1.00667	0.032	0.858323	1	1	1	1	1	1	1	1	1	1	1	1	1	1	1	1.02	1	1.02	1	1	1.02	1	1.02	1
MAG82	1	1	1	1	1	1	1	1	1	1	1	1	1	1	1	1	1	1	1	1	1	1	1	1	1	1	1	1	1
MAG83	1	1	1	1	1	1	1	1	1	1	1	1	1	1	1	1	1	1	1	1	1	1	1	1	1	1	1	1	1
MAG84	1	1	1	1	1	1	1	1	1	1	1	1	1	1	1	1	1	1	1	1	1	1	1	1	1	1	1	1	1
MAG85	1.00167	1.00167	1.00167	1	1	1	1	1	1.02	1	1	1	1	1	1	1	1	1	1	1	1.02	1	1	1	1	1	1	1	1
MAG86	1	1	1	1	1	1	1	1	1	1	1	1	1	1	1	1	1	1	1	1	1	1	1	1	1	1	1	1	1
MAG87	1	1	1	1	1	1	1	1	N/A	1	1	1	1	1	1	1	1	1	N/A	N/A	N/A	N/A	1	N/A	N/A	N/A	1	N/A	1
MAG88	1	1	1	1	1	1	1	1	1	1	1	1	1	1	1	1	1	1	1	1	1	1	1	1	1	1	1	1	1
MAG89	1	1	1	1	1	1	N/A	1	1	1	1	1	1	1	1	1	1	1	1	1	1	1	1	1	1	1	1	1	1
MAG9	1	1	1	1	1	1	1	1	1	1	1	1	1	1	1	1	1	1	1	1	1	1	1	1	1	1	1	1	1
MAG90	1.00292	1	1.00583	0.0328	0.858323	1	1	1	1	1	1	1	1	1	1	1	1	1	1	1.01	1.03	1	1	1.01	1.02	1	1	1	1
MAG91	1.00708	1.00083	1.01333	0.1126	1	1	1	1	1	1	1	1	1	1.01	1	1	1	1.03	1.01	1.06	1	1	1	1	1	1.06	1	1	1
MAG92	1	1	1	1	1	1	1	1	1	1	1	1	1	1	1	1	1	1	1	1	1	1	1	1	1	1	1	1	1
MAG93	1.02083	1	1.04167	0.3173	1	1	1	1	1	1	1	1	1	1	1	1	1	1	1	1	1.5	1	1	1	1	1	1	1	1
MAG94	1	1	1	1	1	1	1	1	1	1	1	1	1	1	1	1	1	1	1	1	1	1	1	1	1	1	1	1	1
MAG95	1.00318	1.007	1	0.2733	1	N/A	1.07	1	1	1	1	1	1	1	1	N/A	1	1	1	1	1	1	1	1	1	1	1	1	1
MAG96	1.00333	1.00417	1.0025	0.952	1	1	1	1	1.05	1	1	1	1	1	1	1	1	1	1	1	1	1	1	1	1.03	1	1	1	1
MAG97	1.0045	1.01	1	0.2689	1	1	1	1	1	1	N/A	1.09	1	N/A	1	N/A	1	1	1	1	1	1	1	1	1	1	N/A	1	1
MAG98	1	N/A	1	N/A	N/A	N/A	N/A	N/A	N/A	N/A	N/A	N/A	N/A	N/A	N/A	N/A	N/A	N/A	1	N/A	N/A	N/A	N/A	N/A	N/A	N/A	N/A	1	1
MAG99	1.00091	1	1.00167	0.3613	1	1	1	1	N/A	1	1	1	1	1	1	N/A	1	1	1	1	1	1	1	1	1	1	1	1.02	1

## Sheet: GRiD_coverage
MAGs	118	121	135	136	137	141	145	146	147	150	151	152	117	122	125	127	130	132	133	134	140	142	143	149
MAG1	2.151	3.868	6.1	2.339	5.063	3.239	3.364	4.621	3.135	4.32	5.463	2.687	12.845	4.987	2.425	3.062	1.632	19.803	2.375	1.277	2.754	4.882	4.154	7.19
MAG10	3.599	4.069	2.945	3.767	5.205	4.311	6.999	8.501	5.012	5.622	4.813	4.229	16.684	6.179	5.829	5.547	4.884	15.046	4.598	4.962	7.087	7.792	9.407	8.125
MAG100	4.447	1.561	1.707	1.664	3.335	4.254	1.178	6.68	4.509	0.748	7.124	4.675	0.672	0.233	0.24	0.274	2.705	1.772	N/A	1.613	N/A	1.483	0.397	3.22
MAG101	5.384	5.392	11.37	7.162	11.181	14.41	5.947	12.572	7.017	13.997	4.666	8.114	5.099	9.041	6.19	5.371	9.936	2.984	7.779	4.177	7.033	12.751	9.063	8.484
MAG102	5.422	4.359	2.573	3.994	4.391	2.941	3.241	6.93	15.84	2.559	14.376	5.191	2.236	1.22	1.402	1.033	1.776	1.268	0.832	1.187	1.068	4.671	2.22	3.419
MAG103	1.427	7.528	2.937	1.882	2.549	1.725	2.658	2.647	8.994	1.422	7.443	1.965	1.511	0.859	1.098	0.703	1.058	0.923	0.612	0.819	0.789	2.425	1.424	2.151
MAG104	2.636	4.113	2.339	4.121	4.738	3.184	3.024	3.528	7.641	3.457	4.808	6.274	2.465	2.06	1.684	1.656	3.382	2.399	1.157	1.666	1.345	4.018	1.888	3.244
MAG105	N/A	0.366	0.7	N/A	0.55	0.42	0.545	0.574	7.193	0.706	3.309	2.161	N/A	N/A	N/A	N/A	N/A	N/A	N/A	N/A	N/A	1.367	0.412	0.263
MAG106	0.966	1.244	2.317	1.126	0.794	0.836	17.054	5.587	8.085	0.649	4.831	1.601	0.701	0.399	0.505	N/A	0.475	0.801	0.288	0.351	0.422	1.349	0.633	0.88
MAG107	2.646	1.846	2.876	3.932	3.195	4.267	2.45	2.864	6.82	2.928	3.469	3.309	1.616	0.932	1.736	1.129	1.908	2.243	0.596	0.837	0.708	4.331	1.446	2.89
MAG108	14.117	3.667	1.937	8.415	12.132	4.522	20.211	33.18	13.204	23.142	8.524	18.531	36.646	29.746	19.973	41.238	83.664	74.032	13.253	50.546	42.851	52.572	47.738	27.862
MAG109	0.474	0.55	0.208	0.201	0.698	0.58	0.516	1.362	10.949	0.328	1.346	4.337	N/A	N/A	0.209	N/A	0.299	0.847	N/A	0.406	N/A	0.812	0.296	0.556
MAG11	3.432	3.486	3.329	6.355	4.89	4.79	4.062	4.404	4.552	5.378	3.749	3.888	33.198	7.13	6.139	38.686	10.276	54.679	36.749	206.808	198.143	6.515	85.375	7.533
MAG110	1.059	0.533	2.054	3.11	1.404	2.557	5.974	2.879	11.514	3.428	4.183	4.666	1.393	1.59	1.066	N/A	5.175	2.975	0.22	0.231	0.253	6.833	0.876	2.428
MAG111	1.209	1.892	1.487	0.687	0.974	1.699	1.751	1.169	8.025	1.066	1.249	2.283	0.91	0.865	0.624	0.442	0.895	0.513	0.541	0.767	0.665	1.382	0.842	0.918
MAG112	7.85	7.576	20.445	12.709	10.536	10.093	6.733	16.319	15.21	12.458	15.418	7.78	24.039	12.215	5.705	15.97	6.753	8.286	3.406	3.06	13.777	8.591	9.329	8.652
MAG113	N/A	N/A	N/A	N/A	0.206	N/A	N/A	N/A	N/A	N/A	N/A	N/A	N/A	N/A	N/A	N/A	N/A	0.248	N/A	N/A	N/A	0.267	N/A	7.643
MAG114	3.137	4.394	3.326	5.484	6.825	5.399	5.737	7.001	7.557	4.542	10.941	4.963	7.601	3.838	5.775	3.996	3.645	3.196	2.961	5.538	3.561	5.965	10.571	8.834
MAG115	N/A	N/A	6.087	0.692	0.628	0.39	0.24	0.856	N/A	1.521	N/A	0.531	4.057	3.016	2.578	1.81	2.145	3.167	1.087	1.032	1.454	0.502	2.129	6.358
MAG116	1.829	2.858	1.874	2.473	3.119	2.537	2.481	3.199	3.865	3.158	4.451	2.424	8.028	3.716	3.18	3.339	1.985	3.64	3.431	4.163	6.223	7.091	4.953	17.538
MAG117	1.907	0.783	1.407	8.362	4.482	3.768	3.389	5.191	3.182	2.044	3.894	2.695	2.753	2.54	3.382	3.216	9.888	18.746	5.884	5.657	15.683	5.514	12.886	16.958
MAG118	2.005	2.368	1.207	3.702	2.923	1.783	2.96	5.819	2.781	3.285	2.33	2.157	80.346	13.255	9.098	3.2	6.197	4.089	2.014	3.96	3.401	5.024	11.601	22.931
MAG119	0.429	0.62	0.33	0.4	0.815	0.429	0.565	1.428	0.621	0.917	0.555	0.781	3.36	2.207	1.299	5.786	1.661	9.727	2.321	3.759	5.011	2.299	3.229	5.723
MAG12	2.014	8.201	3.138	2.518	4.215	1.9	4.851	6.958	4.032	7.771	4.898	3.89	13.659	6.858	3.67	2.899	5.987	4.693	2.097	2.298	2.502	2.82	6.172	2.681
MAG120	8.017	7.514	20.979	13.13	10.598	10.199	6.831	16.481	14.844	12.595	15.761	7.758	25.004	12.258	5.693	16.772	6.815	8.263	3.401	2.985	14.479	8.545	9.338	8.554
MAG121	1.806	1.024	3.179	6.829	7.508	6.31	4.2	3.433	1.778	13.89	3.242	7.272	0.478	0.423	0.569	0.246	1.089	0.392	N/A	0.22	0.354	0.931	0.404	0.496
MAG122	0.685	0.857	1.906	1.242	1.273	6.165	0.911	1.063	1.1	7.25	1.015	0.844	0.894	1.19	1.111	0.909	1.372	0.983	0.985	0.974	1.049	1.8	1.179	1.359
MAG123	3.698	4.782	3.66	6.489	7.774	9.108	4.815	5.622	4.806	20.481	10.636	6.739	7.375	16.598	18.352	6.637	15.501	15.916	2.912	8.273	3.027	24.374	40.379	17.471
MAG124	1.195	2.75	1.525	2.218	10.296	2.612	9.44	10.543	16.163	3.325	13.694	22.126	2.434	2.557	2.019	0.715	2.125	1.138	0.636	0.785	0.736	1.627	1.805	2.004
MAG125	1.978	3.625	8.612	2.582	5.156	3.063	2.907	4.178	4.412	3.689	9.141	2.735	5.774	2.803	2.133	1.874	1.253	3.862	1.19	0.818	2.215	2.776	3.148	4.529
MAG126	4.714	1.585	1.744	1.695	3.822	4.333	1.335	6.823	4.553	0.993	7.364	4.748	0.74	0.278	0.256	0.281	2.776	2.038	N/A	1.621	N/A	1.544	0.471	3.237
MAG127	1.945	7.567	3.085	14.911	17.772	1.018	5.266	1.802	0.783	8.173	1.603	8.859	6.93	0.344	1.702	0.751	15.769	N/A	0.471	1.531	0.841	3.292	0.816	N/A
MAG128	1.202	0.555	2.311	3.659	1.582	2.943	6.956	3.334	12.292	3.858	4.795	5.419	1.468	1.686	1.233	N/A	6.344	3.466	0.219	0.216	0.255	7.913	0.873	2.614
MAG129	1.48	0.852	1.072	0.873	0.985	1.748	1.651	1.392	7.367	1.232	1.775	5.544	N/A	N/A	N/A	N/A	0.539	N/A	N/A	0.223	N/A	0.909	0.328	0.282
MAG13	N/A	N/A	0.331	N/A	N/A	N/A	N/A	N/A	N/A	0.219	N/A	N/A	6.632	0.503	0.342	0.73	0.333	0.542	0.359	0.878	0.604	N/A	0.916	0.693
MAG130	N/A	N/A	0.258	N/A	0.323	0.364	0.231	0.21	0.338	0.355	N/A	0.331	N/A	N/A	N/A	N/A	0.221	N/A	N/A	N/A	N/A	0.272	0.239	0.328
MAG131	0.826	N/A	0.477	0.737	0.398	N/A	0.295	0.448	0.236	0.331	0.557	0.296	0.295	0.26	0.309	N/A	0.42	N/A	N/A	N/A	N/A	0.447	N/A	N/A
MAG132	N/A	N/A	N/A	N/A	0.289	N/A	N/A	N/A	N/A	N/A	N/A	N/A	0.32	0.614	0.409	N/A	0.392	0.97	N/A	N/A	N/A	N/A	N/A	0.353
MAG133	0.25	N/A	1.347	0.486	0.295	0.524	N/A	N/A	N/A	0.424	N/A	N/A	1.834	0.41	0.407	0.376	0.37	0.897	0.249	0.232	0.714	N/A	0.884	1.129
MAG134	N/A	0.223	N/A	0.346	0.29	N/A	N/A	N/A	N/A	N/A	N/A	N/A	0.224	N/A	N/A	N/A	N/A	3.279	N/A	N/A	N/A	N/A	N/A	N/A
MAG135	0.871	1.127	0.299	1.613	1.545	N/A	N/A	0.329	0.35	0.576	N/A	2.358	0.235	N/A	0.288	N/A	0.585	N/A	N/A	N/A	N/A	0.274	N/A	N/A
MAG136	N/A	N/A	N/A	N/A	N/A	N/A	N/A	N/A	N/A	N/A	N/A	N/A	0.281	N/A	1.33	1.392	0.24	0.227	0.775	0.675	1.431	N/A	0.294	0.432
MAG137	N/A	N/A	0.368	0.363	0.248	0.911	0.336	0.246	0.461	N/A	0.442	0.228	0.277	N/A	N/A	N/A	N/A	0.362	N/A	N/A	N/A	0.23	N/A	0.224
MAG138	0.247	N/A	0.41	0.331	0.541	0.822	0.785	0.82	0.928	0.547	N/A	0.867	2.395	1.66	2.636	2.014	1.418	1.672	1.272	4.376	1.574	1.572	2.848	0.479
MAG139	N/A	N/A	0.262	0.243	0.427	0.322	0.254	0.322	0.319	0.313	0.241	0.389	0.205	N/A	N/A	N/A	N/A	N/A	N/A	N/A	0.569	0.239	0.32	0.233
MAG14	1.487	1.982	1.483	1.247	3.072	1.306	5.689	5.595	1.852	2.249	3.279	2.042	6.427	3.088	2.749	2.005	3.571	2.88	2.809	1.759	1.813	4.194	4.673	5.832
MAG140	0.523	1.533	2.545	1.753	1.22	1.09	1.907	1.249	2.264	1.289	1.793	1.324	0.586	0.692	1.127	0.36	0.561	0.545	0.23	0.606	0.413	0.93	0.668	1.145
MAG141	0.256	N/A	N/A	N/A	0.637	N/A	0.567	0.47	N/A	1.983	N/A	N/A	0.56	N/A	N/A	0.206	1.884	0.992	0.396	0.268	0.225	0.262	0.389	0.552
MAG142	0.763	1.196	1.607	0.854	1.33	1.59	1.193	1.361	1.904	1.198	1.567	1.163	2.141	1.304	0.863	0.491	0.841	1.528	0.648	0.513	1.004	1.398	1.106	1.49
MAG143	N/A	0.243	N/A	N/A	0.352	N/A	0.578	0.788	N/A	0.431	0.201	0.425	0.326	0.566	0.243	0.57	0.6	0.788	0.368	0.634	0.557	0.206	0.623	0.334
MAG144	0.261	0.369	N/A	1.059	0.394	0.571	0.267	N/A	N/A	N/A	0.857	N/A	N/A	N/A	N/A	N/A	N/A	N/A	N/A	N/A	N/A	N/A	N/A	N/A
MAG145	0.211	N/A	1.037	0.582	N/A	1.504	0.31	0.467	N/A	0.609	N/A	N/A	N/A	N/A	0.219	0.22	N/A	0.281	N/A	N/A	N/A	N/A	0.27	N/A
MAG146	N/A	N/A	0.7	0.285	0.415	0.47	0.259	N/A	N/A	0.319	N/A	N/A	0.907	0.305	N/A	N/A	N/A	1.82	N/A	N/A	N/A	0.389	0.303	0.89
MAG147	N/A	N/A	N/A	0.222	0.343	0.702	0.237	0.243	0.672	N/A	0.436	0.365	0.332	N/A	N/A	0.238	N/A	0.39	N/A	N/A	0.252	0.508	0.294	0.324
MAG148	0.285	0.364	0.577	N/A	0.331	0.209	N/A	0.288	0.441	0.28	0.395	0.383	0.945	0.337	N/A	0.211	N/A	0.5	0.33	N/A	0.25	0.629	0.247	0.357
MAG149	0.407	N/A	N/A	N/A	0.296	0.526	N/A	N/A	N/A	N/A	N/A	0.204	N/A	1.445	N/A	N/A	N/A	N/A	N/A	N/A	N/A	N/A	N/A	N/A
MAG15	6.987	3.084	2.706	3.124	21.27	4.903	11.503	11.288	4.287	9.789	4.005	6.457	3.197	2.595	6.56	3.829	12.127	8.848	2.773	3.425	3.359	3.494	5.427	4.84
MAG150	N/A	N/A	0.233	N/A	N/A	N/A	N/A	N/A	N/A	0.281	N/A	N/A	1.046	0.466	0.255	0.45	N/A	1.433	0.413	N/A	0.335	N/A	1.448	0.665
MAG151	N/A	N/A	N/A	N/A	N/A	N/A	N/A	N/A	N/A	N/A	N/A	N/A	2.159	N/A	N/A	N/A	0.537	N/A	0.79	N/A	N/A	N/A	N/A	N/A
MAG152	N/A	0.342	0.834	N/A	0.542	0.315	0.34	0.444	0.314	0.556	0.401	0.414	1.298	1.006	0.577	0.952	0.692	0.586	0.602	0.408	0.674	0.605	0.625	1.046
MAG153	N/A	N/A	N/A	N/A	N/A	N/A	N/A	N/A	N/A	N/A	N/A	N/A	1.131	0.256	N/A	0.877	N/A	0.327	0.459	0.337	N/A	N/A	2.384	0.323
MAG154	2.659	2.029	3.87	1.999	2.067	2.44	1.392	2.296	2.661	1.621	3.213	1.968	0.561	0.781	1.133	0.501	1.622	0.479	0.595	0.519	0.568	4.998	0.716	1.701
MAG155	0.419	0.43	0.313	0.982	0.717	0.215	3.512	1.912	0.413	0.762	1.58	1.075	N/A	N/A	N/A	N/A	N/A	0.354	N/A	N/A	N/A	N/A	N/A	N/A
MAG156	0.565	0.372	N/A	0.659	1.848	0.295	0.642	1.286	0.322	0.589	0.371	1.523	1.045	0.708	1.255	0.931	0.784	1.889	0.657	1.051	0.743	0.311	0.866	0.582
MAG157	N/A	N/A	N/A	N/A	N/A	N/A	N/A	N/A	N/A	N/A	N/A	N/A	0.232	0.618	0.21	1.501	N/A	0.722	0.564	1.748	0.601	N/A	0.265	0.284
MAG158	N/A	N/A	N/A	N/A	0.223	0.286	0.233	0.265	0.269	0.291	N/A	0.201	0.345	N/A	N/A	0.257	N/A	0.309	N/A	N/A	0.245	0.232	0.455	0.501
MAG159	0.213	0.28	0.808	0.349	0.333	0.58	0.298	0.247	0.751	0.258	0.69	0.364	0.312	N/A	N/A	N/A	N/A	N/A	N/A	N/A	N/A	0.348	0.251	0.531
MAG16	8.626	8.331	21.919	13.475	11.3	11.103	7.469	17.01	15.907	13.179	16.453	8.471	25.132	12.696	6.151	16.622	7.043	8.968	3.739	3.311	14.458	9.256	9.882	9.343
MAG160	N/A	N/A	N/A	N/A	N/A	N/A	N/A	N/A	N/A	N/A	N/A	N/A	1.912	N/A	1.704	2.563	0.555	4.067	1.449	1.918	1.4	N/A	2.452	0.685
MAG161	0.238	0.233	1.107	0.208	N/A	0.368	0.227	0.445	N/A	0.83	N/A	N/A	13.398	3.241	1.814	4.394	1.179	1.322	1.654	2.352	2.744	0.808	2.895	9.766
MAG162	N/A	N/A	0.23	N/A	N/A	N/A	N/A	N/A	N/A	N/A	N/A	N/A	0.512	N/A	N/A	N/A	0.218	0.254	N/A	N/A	N/A	N/A	0.863	0.469
MAG163	N/A	N/A	0.299	0.398	0.237	0.26	N/A	0.229	N/A	0.476	N/A	N/A	0.265	0.671	0.348	0.813	0.279	0.397	N/A	N/A	0.28	0.24	0.513	0.872
MAG164	0.277	0.317	0.52	0.522	0.293	0.354	N/A	0.287	N/A	0.233	0.463	N/A	1.269	0.598	0.305	N/A	N/A	2.008	0.361	0.733	1.379	N/A	N/A	2.063
MAG165	1.755	1.243	1.474	2.195	3.73	1.649	2.791	3.772	2.075	2.865	2.14	3.2	6.528	2.777	4.458	3.66	1.938	4.151	2.04	2.379	3.24	1.927	3.005	3.922
MAG166	0.407	0.32	0.541	0.315	0.634	0.567	0.695	0.691	0.668	0.643	0.545	0.441	0.904	0.431	0.544	0.334	0.371	0.697	0.412	N/A	0.482	0.582	0.725	0.664
MAG167	N/A	N/A	0.274	N/A	0.239	0.248	N/A	N/A	0.315	0.442	N/A	0.375	N/A	N/A	N/A	N/A	N/A	N/A	N/A	N/A	N/A	0.209	0.362	0.404
MAG168	0.8	0.644	1.426	0.665	1.671	0.978	1.964	1.934	1.474	1.075	1.215	1.438	0.975	1.071	2.251	0.426	0.793	0.559	0.302	0.396	0.647	1.312	1.962	2.427
MAG169	N/A	N/A	1.374	0.205	N/A	N/A	N/A	N/A	N/A	0.246	N/A	N/A	0.356	N/A	0.38	N/A	0.203	0.55	N/A	0.253	0.591	N/A	0.222	0.275
MAG17	0.452	0.554	4.163	1.046	0.9	0.741	0.239	0.27	N/A	1.568	0.209	0.69	15.139	17.755	5.961	4.732	3.2	4.864	6.149	4.609	4.389	1.025	5.095	3.573
MAG170	0.363	N/A	0.749	0.335	0.332	0.672	0.533	0.238	0.275	2.341	0.803	0.773	N/A	N/A	N/A	N/A	N/A	N/A	N/A	N/A	N/A	0.526	N/A	N/A
MAG171	N/A	1.03	0.36	N/A	0.221	N/A	N/A	N/A	0.208	N/A	0.269	N/A	N/A	N/A	N/A	N/A	N/A	0.212	N/A	N/A	N/A	1.008	N/A	2.741
MAG172	0.335	0.245	0.952	0.253	0.348	0.503	0.286	0.615	0.411	0.408	0.516	0.578	0.757	0.907	0.452	0.467	0.549	1.028	0.658	0.522	0.39	1.413	1.046	0.721
MAG173	N/A	N/A	N/A	N/A	N/A	N/A	0.549	1.076	N/A	1.03	N/A	1.012	0.335	0.765	0.714	1.71	0.963	N/A	0.685	3.274	1.194	1.254	2.894	0.223
MAG174	N/A	N/A	0.395	0.224	0.227	N/A	N/A	N/A	N/A	0.293	N/A	N/A	1.369	1.662	0.467	N/A	0.297	0.51	0.235	0.274	0.366	N/A	0.541	1.25
MAG175	0.295	0.396	N/A	N/A	0.58	N/A	0.506	0.533	0.214	0.336	N/A	0.632	0.279	1.235	0.347	0.303	0.649	0.413	N/A	0.704	N/A	0.735	0.296	0.474
MAG176	N/A	N/A	0.419	N/A	N/A	N/A	N/A	N/A	N/A	0.284	N/A	N/A	0.299	0.809	0.47	1.702	0.458	0.632	0.6	0.574	0.743	1.41	1.148	0.722
MAG177	N/A	N/A	N/A	N/A	N/A	N/A	N/A	N/A	N/A	N/A	N/A	N/A	N/A	N/A	N/A	N/A	N/A	N/A	N/A	N/A	N/A	7.15	N/A	N/A
MAG178	N/A	N/A	N/A	N/A	N/A	N/A	N/A	N/A	N/A	0.434	N/A	N/A	6.251	1.775	4.102	5.131	3.003	4.945	4.996	4.145	5.587	N/A	2.178	0.455
MAG179	0.485	0.588	0.507	N/A	0.382	0.964	1.843	1.705	0.305	0.859	2.037	1.276	0.27	0.276	0.363	N/A	N/A	N/A	N/A	N/A	N/A	0.257	0.248	N/A
MAG18	7.456	5.602	8.821	11.053	11.538	11.016	9.495	10.428	8.876	12.797	8.16	7.311	6.483	12.068	7.417	10.755	9.941	28.898	5.25	6.804	12.226	10.617	7.69	14.085
MAG180	0.327	0.646	0.338	0.332	0.426	0.404	0.383	0.253	0.595	N/A	0.689	0.363	0.234	N/A	N/A	N/A	N/A	0.411	N/A	N/A	N/A	0.74	N/A	0.276
MAG181	N/A	N/A	0.799	0.299	0.22	0.773	N/A	N/A	0.467	N/A	0.595	N/A	0.333	N/A	N/A	N/A	N/A	N/A	N/A	N/A	N/A	0.254	N/A	0.479
MAG182	0.291	1.089	0.398	0.75	1.044	0.281	0.382	0.327	0.563	0.39	0.778	0.736	0.479	0.294	0.34	0.262	0.281	0.307	N/A	0.406	N/A	0.405	0.346	0.222
MAG183	N/A	N/A	N/A	N/A	N/A	N/A	N/A	N/A	N/A	N/A	N/A	N/A	0.391	0.206	N/A	0.372	0.221	0.619	0.316	N/A	0.291	0.289	0.467	N/A
MAG184	0.217	0.255	0.328	0.22	0.31	0.469	N/A	N/A	0.261	0.207	0.234	N/A	N/A	N/A	N/A	N/A	N/A	N/A	N/A	N/A	N/A	N/A	N/A	N/A
MAG185	N/A	N/A	N/A	0.778	0.465	0.383	N/A	N/A	N/A	N/A	0.236	0.911	0.44	N/A	N/A	N/A	N/A	0.6	N/A	N/A	N/A	0.332	N/A	2.142
MAG186	0.491	0.861	1.618	0.676	1.073	1.016	0.988	1.092	1.226	1.574	1.156	0.99	1.478	1.375	1.423	0.479	0.648	0.861	0.37	0.297	0.531	1.334	1.384	1.45
MAG187	0.628	0.443	0.628	0.401	0.441	0.878	0.721	0.628	7.201	0.847	1.417	4.393	N/A	N/A	N/A	N/A	0.202	N/A	N/A	N/A	N/A	0.709	N/A	N/A
MAG188	N/A	0.587	0.236	N/A	0.329	N/A	N/A	N/A	N/A	0.299	N/A	0.358	1.324	0.847	0.264	N/A	0.296	0.533	N/A	N/A	N/A	0.266	0.334	0.521
MAG189	N/A	N/A	N/A	N/A	N/A	N/A	N/A	N/A	N/A	N/A	N/A	N/A	0.25	0.336	0.268	0.249	N/A	0.52	0.219	0.621	0.506	N/A	0.525	0.545
MAG19	6.827	9.062	3.608	14.114	9.85	5.063	9.834	9.971	9.297	9.537	8.719	6.911	20.891	33.293	21.207	9.782	17.646	15.689	7.175	15.974	10.265	18.185	17.767	19.772
MAG190	N/A	N/A	0.361	N/A	N/A	N/A	N/A	N/A	N/A	N/A	N/A	N/A	0.628	0.255	0.269	N/A	0.218	0.538	N/A	N/A	0.437	N/A	0.435	1.21
MAG191	0.589	0.86	0.758	1.201	1.908	0.929	0.952	1.151	0.91	1.19	0.923	1.07	N/A	0.284	0.335	N/A	1.087	1.03	N/A	1.354	N/A	1.236	N/A	0.942
MAG192	N/A	N/A	N/A	N/A	N/A	N/A	N/A	N/A	N/A	N/A	N/A	N/A	0.396	0.797	0.476	1.647	N/A	1.043	1.18	1.052	0.341	0.315	0.258	0.327
MAG193	N/A	0.581	0.477	N/A	0.335	N/A	0.25	0.372	0.461	0.25	0.474	0.238	1.799	N/A	N/A	N/A	N/A	N/A	1.052	N/A	N/A	2.107	0.475	1.22
MAG194	N/A	N/A	0.22	N/A	N/A	0.328	N/A	N/A	N/A	N/A	N/A	N/A	0.298	0.324	0.241	0.442	0.357	0.663	N/A	N/A	0.283	N/A	0.621	0.761
MAG195	0.243	0.506	0.312	0.455	0.564	0.807	0.258	0.521	0.576	0.262	0.401	0.359	0.218	0.792	0.275	N/A	0.496	0.232	N/A	N/A	N/A	0.782	0.581	1.28
MAG196	0.232	N/A	1.794	0.213	0.272	0.69	N/A	0.23	N/A	0.542	0.363	N/A	0.907	0.248	0.31	N/A	0.214	0.265	N/A	N/A	N/A	0.248	0.289	0.422
MAG197	N/A	N/A	N/A	N/A	N/A	N/A	0.24	0.29	N/A	N/A	N/A	N/A	N/A	0.357	N/A	N/A	N/A	0.668	N/A	N/A	N/A	0.359	0.258	0.23
MAG198	N/A	N/A	0.264	N/A	0.209	0.252	0.383	0.215	0.282	0.249	0.235	0.227	0.217	0.304	0.234	N/A	0.232	0.347	N/A	N/A	N/A	0.235	0.243	0.685
MAG199	0.516	0.664	0.538	0.586	0.461	0.681	0.369	0.325	N/A	0.231	0.519	0.211	N/A	0.301	N/A	N/A	N/A	N/A	N/A	N/A	N/A	0.384	N/A	0.223
MAG2	0.73	0.881	1.638	1.022	1.332	0.542	0.646	0.879	0.363	0.577	0.743	0.669	10.597	6.247	1.452	3.75	2.423	3.702	3.591	2.224	2.432	0.367	4.697	5.455
MAG20	N/A	0.649	0.515	N/A	N/A	N/A	N/A	N/A	N/A	N/A	N/A	N/A	1.083	4.721	0.608	0.354	0.209	0.51	N/A	0.926	N/A	N/A	0.231	1.945
MAG200	0.277	2.714	0.479	0.389	0.853	0.299	N/A	0.204	0.216	0.212	0.273	0.265	0.371	0.669	0.317	N/A	0.867	0.985	N/A	0.428	0.243	0.391	0.341	0.284
MAG201	N/A	0.271	1.344	N/A	N/A	N/A	N/A	0.271	N/A	0.364	0.243	0.394	0.58	N/A	N/A	N/A	N/A	N/A	0.476	0.744	0.285	0.22	0.588	N/A
MAG202	N/A	N/A	N/A	N/A	N/A	N/A	0.61	N/A	N/A	0.266	N/A	N/A	0.344	0.423	0.3	0.539	0.565	0.595	0.531	N/A	0.269	1.258	0.218	0.229
MAG203	0.965	0.681	1.235	0.642	1.028	1.386	1.081	0.958	1.563	0.879	1.306	1.143	0.778	0.572	0.62	0.397	0.505	0.701	0.326	0.233	0.378	1.227	0.648	0.851
MAG204	N/A	0.224	0.475	N/A	0.232	0.248	N/A	0.295	0.264	0.352	0.32	0.221	2.148	0.361	0.658	N/A	N/A	0.312	0.832	1.142	2.087	0.361	0.537	0.83
MAG205	N/A	0.237	0.587	N/A	N/A	0.6	0.566	N/A	N/A	0.571	N/A	N/A	N/A	0.277	N/A	N/A	N/A	N/A	N/A	N/A	0.239	N/A	N/A	N/A
MAG206	0.534	0.368	0.693	0.482	0.642	1.181	0.469	0.717	0.395	0.453	0.329	0.369	0.237	0.535	0.453	0.246	0.578	N/A	0.321	0.205	0.305	0.654	0.356	1.174
MAG207	0.205	N/A	N/A	0.41	0.269	0.486	0.773	0.447	0.622	0.297	0.51	0.351	0.413	0.381	0.204	N/A	0.369	1.276	N/A	N/A	N/A	0.896	0.221	0.667
MAG208	N/A	N/A	N/A	N/A	N/A	N/A	N/A	N/A	N/A	N/A	N/A	N/A	0.629	0.956	0.703	1.678	N/A	1.312	1.094	5.142	1.514	N/A	N/A	0.588
MAG209	N/A	0.609	N/A	N/A	N/A	N/A	N/A	N/A	N/A	N/A	N/A	N/A	0.342	N/A	N/A	N/A	N/A	2.325	N/A	N/A	N/A	N/A	N/A	N/A
MAG21	0.557	0.661	0.345	1.079	0.822	0.471	0.74	0.853	0.802	0.841	0.657	0.67	1.508	6.611	1.365	3.305	1.384	1.294	1.153	12.41	11.148	1.218	1.451	1.194
MAG210	0.853	1.103	0.73	1.221	1.437	1.579	0.753	0.784	1.075	1.155	1.018	0.906	0.515	0.702	0.735	0.241	1.004	0.335	N/A	0.281	N/A	1.393	0.608	1.193
MAG211	N/A	N/A	0.332	0.244	N/A	0.335	N/A	0.266	N/A	0.327	N/A	N/A	0.398	1.602	0.422	1.034	0.53	0.499	0.269	0.202	0.299	0.513	1.662	0.754
MAG212	0.703	N/A	0.436	2.246	0.619	1.813	1.667	1.183	5.158	3.094	0.988	2.394	N/A	N/A	N/A	N/A	N/A	N/A	N/A	N/A	N/A	N/A	N/A	N/A
MAG213	0.765	1.469	0.652	0.912	1.303	0.746	1.155	0.688	0.404	1.073	0.892	1.151	1.981	1.093	0.501	N/A	0.637	1	0.4	N/A	0.228	0.983	1.262	0.671
MAG214	0.246	0.279	0.908	0.375	0.421	1.916	0.245	0.221	N/A	0.261	0.243	N/A	0.865	N/A	N/A	N/A	0.239	1.325	N/A	N/A	0.307	0.23	0.937	0.837
MAG215	0.343	0.904	1.163	0.978	0.408	1.045	N/A	0.454	0.536	0.531	0.252	1.59	N/A	N/A	N/A	N/A	N/A	N/A	N/A	N/A	N/A	N/A	N/A	N/A
MAG216	N/A	N/A	N/A	N/A	N/A	0.398	0.368	N/A	0.378	0.232	0.383	N/A	N/A	0.246	0.6	N/A	N/A	0.835	N/A	N/A	0.219	N/A	N/A	N/A
MAG217	N/A	N/A	N/A	N/A	N/A	N/A	N/A	N/A	N/A	N/A	N/A	N/A	N/A	0.536	N/A	0.477	N/A	0.247	N/A	0.218	N/A	0.349	0.583	N/A
MAG218	N/A	N/A	0.493	N/A	N/A	N/A	N/A	N/A	N/A	N/A	N/A	0.247	0.353	0.849	0.366	0.52	N/A	0.29	0.259	0.207	N/A	1.258	0.282	0.628
MAG219	N/A	0.276	N/A	0.352	0.22	0.254	N/A	0.219	0.515	0.276	0.276	N/A	0.472	0.282	0.33	N/A	N/A	0.282	N/A	N/A	N/A	N/A	0.227	0.282
MAG22	0.69	0.969	0.98	2.181	1.648	0.42	3.109	3.642	0.612	2.299	0.566	1.828	0.757	6.365	5.751	1.788	3.242	2.47	1.144	2.273	0.765	2.12	9.601	1.433
MAG220	0.504	0.69	0.44	1.05	0.791	0.539	0.646	0.719	0.684	0.706	0.59	0.593	37.136	23.62	22.461	236.856	1.855	57.667	138.474	108.213	138.22	1.082	13.767	1.479
MAG221	N/A	0.211	0.4	N/A	0.322	0.203	0.216	N/A	N/A	0.318	N/A	N/A	0.378	0.489	0.358	N/A	N/A	0.249	N/A	0.292	N/A	0.268	1.116	0.635
MAG222	N/A	N/A	N/A	N/A	N/A	N/A	N/A	N/A	N/A	N/A	N/A	N/A	0.503	N/A	0.789	0.469	0.254	0.776	N/A	0.691	N/A	N/A	2.212	0.276
MAG223	N/A	N/A	N/A	N/A	0.31	N/A	N/A	0.278	N/A	N/A	N/A	0.244	1.723	1.945	0.941	1.142	1.316	5.038	0.742	3.507	0.395	0.567	1.098	0.664
MAG224	N/A	N/A	N/A	N/A	N/A	N/A	N/A	N/A	N/A	N/A	N/A	N/A	0.854	N/A	N/A	0.226	N/A	0.566	N/A	N/A	0.759	N/A	N/A	0.362
MAG225	0.536	0.491	0.223	0.569	0.569	1.003	0.629	0.749	0.647	1.29	0.793	0.584	0.987	0.484	0.595	0.255	0.61	0.42	N/A	0.331	0.243	0.978	0.486	1.036
MAG226	N/A	N/A	0.316	N/A	N/A	N/A	N/A	N/A	N/A	0.307	N/A	N/A	1.098	N/A	N/A	N/A	N/A	5.789	N/A	N/A	N/A	N/A	N/A	0.365
MAG227	0.495	2.646	0.617	0.741	1.176	0.576	0.361	0.342	0.303	0.234	0.359	0.756	0.46	0.29	N/A	N/A	0.449	0.994	N/A	N/A	N/A	0.381	N/A	N/A
MAG228	N/A	N/A	0.209	N/A	N/A	N/A	N/A	N/A	N/A	0.242	0.309	0.267	0.601	0.261	0.221	N/A	N/A	0.213	0.271	N/A	0.238	0.961	0.379	0.803
MAG229	0.245	N/A	N/A	0.537	0.3	0.739	0.724	1.227	N/A	0.352	N/A	0.552	1.58	0.937	0.443	0.431	0.431	0.366	0.644	0.227	0.418	0.631	N/A	0.519
MAG23	4.553	1.243	1.274	3.383	6.36	2.06	4.68	4.954	4.472	9.192	5.125	10.129	3.444	6.321	10.364	10.315	6.417	7.11	5.885	8.358	4.401	2.182	9.73	3.475
MAG230	1.086	1.37	4.217	1.076	2.246	2.044	1.604	2.228	3.123	1.894	2.383	1.901	2.349	1.095	1.617	0.833	0.838	1.104	0.763	0.641	1.167	2.212	1.614	2.596
MAG231	N/A	N/A	N/A	N/A	N/A	N/A	N/A	N/A	N/A	N/A	N/A	N/A	N/A	N/A	N/A	N/A	N/A	5.542	N/A	N/A	N/A	N/A	N/A	N/A
MAG232	0.263	0.956	0.569	0.305	0.439	0.454	0.271	0.269	0.501	0.361	0.443	0.221	0.932	0.264	N/A	N/A	N/A	0.269	N/A	N/A	N/A	0.366	N/A	0.466
MAG233	N/A	N/A	N/A	N/A	N/A	N/A	0.255	N/A	N/A	0.332	N/A	N/A	0.905	0.273	0.397	0.623	N/A	0.602	N/A	N/A	0.273	0.278	0.506	0.75
MAG234	N/A	0.358	N/A	N/A	0.361	N/A	0.24	N/A	N/A	N/A	0.235	1.844	N/A	N/A	N/A	N/A	N/A	N/A	N/A	N/A	N/A	N/A	N/A	0.361
MAG235	N/A	0.259	0.526	0.285	0.227	0.299	0.319	N/A	N/A	0.486	N/A	N/A	2.234	0.291	0.218	0.338	N/A	0.973	N/A	N/A	0.647	N/A	0.29	0.605
MAG236	0.388	0.31	1.05	0.48	0.359	0.741	0.38	0.542	1.389	0.493	0.71	1.566	0.306	N/A	0.232	0.201	0.71	0.308	N/A	0.484	0.31	0.495	0.389	0.591
MAG237	N/A	N/A	0.202	0.229	0.359	0.222	0.234	0.242	N/A	0.243	N/A	0.264	0.626	1.046	0.35	N/A	0.28	0.353	0.204	0.687	N/A	N/A	0.547	1.263
MAG238	0.498	0.242	0.534	0.835	0.71	0.644	0.318	0.694	0.528	0.963	0.849	2.129	2.249	1.632	0.622	1.121	1.697	4.009	0.638	2.735	0.262	4.228	1.277	3.461
MAG239	N/A	N/A	N/A	N/A	0.323	N/A	0.268	0.446	0.232	0.216	N/A	N/A	N/A	0.237	0.244	N/A	0.291	0.35	N/A	0.28	N/A	0.675	N/A	0.365
MAG24	0.626	1.25	0.735	1.253	1.458	0.814	1.63	2.209	1.318	3.166	1.177	2.042	12.173	13.229	3.59	3.451	3.533	3.325	3.779	10.011	4.304	6.183	12.539	4.088
MAG240	N/A	0.271	0.536	N/A	0.459	0.223	0.255	0.406	5.841	0.439	2.858	1.606	N/A	N/A	N/A	N/A	N/A	N/A	N/A	N/A	N/A	1.088	N/A	N/A
MAG241	N/A	N/A	N/A	N/A	N/A	N/A	N/A	0.319	N/A	N/A	0.559	N/A	N/A	N/A	N/A	N/A	N/A	N/A	N/A	N/A	N/A	1.091	0.622	0.728
MAG242	N/A	0.227	N/A	0.529	0.487	0.308	N/A	N/A	N/A	N/A	N/A	N/A	0.25	0.273	N/A	0.33	0.409	N/A	N/A	0.279	N/A	0.388	0.608	N/A
MAG243	0.327	0.426	0.452	0.505	0.572	0.401	0.659	0.635	0.273	0.703	0.578	0.473	1.456	0.493	0.459	0.346	0.333	0.429	0.487	0.487	0.436	0.616	1.02	0.623
MAG244	N/A	N/A	N/A	N/A	N/A	N/A	N/A	N/A	N/A	N/A	N/A	N/A	0.974	0.471	0.345	N/A	N/A	4.195	0.334	0.669	1.152	N/A	0.302	0.925
MAG245	N/A	0.288	0.655	N/A	0.645	N/A	N/A	N/A	N/A	0.337	N/A	N/A	1.301	1.9	0.373	0.293	0.563	1.028	0.224	0.299	0.378	N/A	0.686	1.155
MAG246	N/A	N/A	N/A	0.277	0.27	N/A	0.292	0.871	N/A	0.511	N/A	0.676	N/A	0.394	0.288	N/A	0.492	N/A	N/A	0.288	N/A	1.155	0.256	0.299
MAG247	N/A	0.208	0.312	0.487	0.746	0.342	0.378	0.293	N/A	0.205	N/A	0.885	N/A	N/A	N/A	N/A	0.262	0.49	N/A	N/A	N/A	N/A	N/A	N/A
MAG248	0.379	0.282	0.853	0.51	0.704	1.009	0.668	1.04	0.555	0.8	0.733	0.513	0.494	0.533	0.702	0.476	0.506	0.645	0.293	0.55	0.549	1.013	0.707	0.936
MAG249	N/A	0.537	N/A	0.309	0.28	0.219	N/A	0.334	0.255	0.214	0.27	0.469	0.334	0.544	0.958	N/A	0.465	1.633	0.209	0.42	N/A	0.907	0.286	1.018
MAG25	3.034	5.14	9.356	4.146	9.573	6.388	5.282	6.955	9.207	5.246	15.916	9.602	4.019	15.955	27.046	2.801	11.603	4.975	1.733	1.954	1.762	11.047	6.367	9.986
MAG250	0.265	N/A	0.46	0.381	0.337	0.289	N/A	0.48	0.308	N/A	0.255	0.718	N/A	N/A	N/A	N/A	N/A	N/A	N/A	N/A	N/A	0.422	N/A	0.268
MAG251	N/A	N/A	0.36	0.254	N/A	0.242	N/A	N/A	N/A	N/A	0.252	N/A	0.646	0.228	0.337	N/A	N/A	1.883	N/A	0.235	0.46	N/A	N/A	0.949
MAG252	N/A	N/A	0.413	N/A	N/A	N/A	N/A	N/A	N/A	N/A	N/A	N/A	3.542	1.157	0.921	2.498	0.421	2.529	2.094	0.815	1.594	N/A	4.289	0.943
MAG253	N/A	0.924	0.274	N/A	0.544	N/A	N/A	N/A	N/A	N/A	N/A	N/A	2.403	1.996	0.308	0.63	0.34	0.936	0.551	0.374	0.448	N/A	0.882	1.454
MAG254	0.364	0.274	0.887	0.539	0.81	1.348	0.427	0.528	0.607	0.97	0.561	0.853	0.29	0.254	0.336	0.347	0.826	0.624	N/A	0.292	0.561	0.591	0.652	1.32
MAG255	0.448	0.574	0.347	0.384	1.417	0.377	0.677	1.003	0.911	1.274	0.658	1.74	1.722	0.959	1.588	1.22	1.216	2.178	1.236	1.213	2.291	0.989	0.933	1.584
MAG256	N/A	N/A	N/A	N/A	N/A	N/A	N/A	N/A	N/A	N/A	N/A	N/A	0.678	0.423	0.218	0.264	N/A	0.646	0.386	0.221	0.651	0.267	0.322	0.753
MAG257	0.242	0.515	1.747	N/A	0.585	1.372	N/A	0.22	0.401	0.403	N/A	0.299	1.964	2.124	0.69	0.741	0.453	2.058	0.616	0.782	0.418	0.428	1.038	0.796
MAG258	0.447	0.328	0.722	0.541	0.727	2.202	0.495	0.728	0.412	0.43	0.598	0.284	1.16	0.556	0.592	0.737	0.512	0.491	0.297	0.379	0.866	0.597	1.077	1.67
MAG259	N/A	N/A	0.407	N/A	0.217	0.263	0.213	0.332	N/A	N/A	N/A	N/A	2.114	0.362	0.594	0.233	0.212	4.697	0.531	0.431	1.055	0.532	2.05	N/A
MAG26	6.95	3.025	2.705	3.121	21.33	4.89	11.494	11.339	4.272	9.789	4	6.483	3.259	2.62	6.684	3.874	12.165	8.979	2.797	3.474	3.393	3.489	5.489	4.875
MAG260	N/A	N/A	0.983	0.431	0.204	0.305	N/A	N/A	N/A	0.359	N/A	N/A	2.305	1.393	1.031	0.902	0.378	1.049	0.821	0.313	1.527	N/A	1.318	0.667
MAG261	N/A	N/A	N/A	N/A	N/A	N/A	N/A	N/A	N/A	N/A	N/A	N/A	N/A	N/A	N/A	N/A	N/A	N/A	0.368	3.962	0.541	N/A	N/A	N/A
MAG262	N/A	0.218	0.79	N/A	0.303	N/A	N/A	N/A	N/A	0.217	N/A	0.257	0.353	0.418	0.536	0.426	0.52	0.829	0.273	0.693	N/A	0.585	0.839	0.558
MAG263	1.077	1.056	0.254	1.112	1.937	1.078	1.154	1.355	0.834	1.48	0.985	1.241	3.177	1.976	0.582	0.487	1.392	0.955	0.624	0.636	0.527	1.403	1.281	0.842
MAG264	N/A	N/A	N/A	N/A	N/A	N/A	N/A	N/A	N/A	0.366	N/A	N/A	1.737	0.305	0.557	1.644	0.827	0.551	0.606	3.507	5.877	N/A	1.915	1.918
MAG265	N/A	N/A	0.385	N/A	N/A	0.324	N/A	N/A	N/A	N/A	N/A	N/A	4.205	0.312	0.246	0.355	N/A	0.98	0.224	0.479	3.069	N/A	0.255	0.324
MAG266	1.922	0.949	1.269	1.272	1.403	2.226	1.599	1.704	1.326	1.386	1.567	1.711	2.141	1.253	1.596	1.946	1.733	1.229	0.442	4.784	0.409	1.06	3.666	1.745
MAG267	0.242	N/A	N/A	0.309	0.385	N/A	0.277	0.579	N/A	0.584	0.37	0.4	0.561	0.654	1.336	0.974	0.794	0.43	0.466	0.963	0.825	0.356	1.148	0.448
MAG268	N/A	N/A	N/A	N/A	N/A	N/A	N/A	N/A	N/A	N/A	N/A	0.619	0.525	0.254	N/A	0.638	0.314	1.587	0.235	N/A	N/A	N/A	0.217	N/A
MAG269	0.799	0.341	0.329	0.572	1.102	1.148	0.59	0.648	0.416	0.805	0.576	0.878	0.924	0.43	0.443	0.323	0.552	2.101	0.241	0.297	0.354	0.53	0.791	1.257
MAG27	0.377	0.959	0.454	0.607	0.508	0.272	1.037	1.485	0.414	1.585	0.657	0.655	3.863	3.72	5.576	1.423	1.252	4.409	1.505	1.787	0.664	0.999	1.733	1.845
MAG270	0.257	0.236	0.489	0.317	0.317	0.467	0.277	N/A	N/A	0.278	N/A	N/A	0.9	0.295	N/A	N/A	N/A	4.882	N/A	N/A	N/A	0.478	0.263	0.287
MAG271	N/A	0.501	0.209	0.725	0.586	0.268	0.247	0.553	N/A	0.401	N/A	0.341	0.459	1.261	0.745	0.386	1.827	0.364	N/A	0.917	0.218	N/A	1.033	0.59
MAG272	N/A	N/A	N/A	N/A	N/A	N/A	N/A	N/A	N/A	N/A	N/A	N/A	0.738	0.248	0.257	0.352	N/A	0.531	0.521	0.419	N/A	N/A	0.281	N/A
MAG273	2.034	1.96	5.472	6.553	6.495	4.94	2.426	3.198	1.651	10.95	2.211	3.673	11.971	6.506	4.415	2.14	10.579	6.162	1.999	3.811	2.152	7.619	7.696	10.258
MAG274	0.882	1.053	0.959	1.014	1.276	1.463	1.071	1.264	1.525	1.072	1.43	0.955	1.057	0.69	0.815	0.518	1.061	1.718	0.405	0.56	0.604	1.258	0.909	1.06
MAG275	N/A	N/A	0.634	0.229	0.236	0.306	0.269	0.279	N/A	0.438	N/A	0.312	0.703	0.925	1.057	0.692	0.605	1.09	0.807	0.833	0.547	0.864	4.04	1.052
MAG276	N/A	N/A	N/A	0.395	N/A	0.203	N/A	N/A	N/A	N/A	N/A	N/A	0.26	0.93	0.335	0.698	1.127	0.378	0.226	0.659	0.503	N/A	N/A	N/A
MAG277	N/A	N/A	N/A	N/A	N/A	N/A	N/A	N/A	N/A	N/A	N/A	N/A	0.333	0.266	0.313	0.934	0.362	0.255	0.682	0.273	0.383	N/A	0.454	N/A
MAG278	N/A	N/A	0.45	0.233	0.299	0.43	N/A	N/A	N/A	0.373	N/A	N/A	1.108	0.578	0.274	N/A	0.223	1.025	N/A	0.644	0.268	0.222	0.61	0.797
MAG279	0.42	0.47	1.072	0.495	0.714	1.144	0.584	0.809	0.527	0.596	0.389	0.445	1.512	1.114	0.606	1.391	0.71	0.911	1.053	1.193	1.25	0.725	1.391	1.418
MAG28	1.853	2.22	1.21	3.136	2.486	1.556	1.739	4.862	1.362	3.825	1.482	4.733	15.126	8.721	6.101	8.316	11.024	2.501	3.012	8.482	3.65	2.361	11.032	2.41
MAG280	3.006	3.312	2.455	3.039	4.346	3.616	5.905	7.188	4.084	4.772	4.04	3.537	14.158	5.263	4.984	4.62	4.097	13.15	3.851	4.142	6.127	6.527	8.006	6.855
MAG281	N/A	0.218	0.502	0.854	0.78	N/A	N/A	N/A	N/A	0.953	N/A	0.265	1.424	1.052	0.587	8.784	0.764	0.678	0.917	0.719	2.199	N/A	2.674	1.192
MAG282	1.223	0.333	1.959	1.139	1.151	0.684	1.193	1.038	1.11	1.832	1.327	0.97	0.397	1.042	0.76	N/A	1.88	0.547	N/A	N/A	N/A	1.826	1.062	0.821
MAG283	N/A	N/A	0.772	N/A	N/A	N/A	N/A	N/A	N/A	0.439	N/A	N/A	3.2	0.944	0.448	1.066	1.958	0.218	1.17	0.455	0.49	0.475	1.012	1.026
MAG284	2.639	1.768	4.361	4.675	3.193	14.852	1.677	3.396	2.394	4.462	2.594	2.744	9.046	10.577	86.077	86.893	2.63	8.309	6.988	35.414	18.683	2.818	4.463	5.695
MAG285	N/A	N/A	N/A	0.214	N/A	N/A	N/A	N/A	N/A	N/A	N/A	N/A	0.327	0.469	1.228	N/A	0.225	N/A	N/A	0.342	0.28	0.247	0.388	5.022
MAG286	0.652	0.644	0.799	1.098	1.026	1.065	1.344	1.566	0.952	2.837	0.847	0.907	2.94	1.837	1.829	2.428	1.188	1.272	0.906	2.246	2.041	2.382	1.853	2.113
MAG287	N/A	N/A	N/A	N/A	N/A	N/A	N/A	0.316	N/A	0.34	N/A	0.969	0.278	0.48	0.322	N/A	0.495	0.242	N/A	0.321	N/A	0.268	2.241	1.22
MAG288	N/A	N/A	N/A	N/A	N/A	N/A	N/A	0.252	N/A	N/A	N/A	N/A	N/A	0.6	N/A	0.448	N/A	0.608	0.555	1.815	0.245	0.344	0.314	0.594
MAG289	0.589	0.673	2.482	0.578	0.467	1.153	0.536	0.675	0.693	0.323	1.651	0.271	1.342	0.337	0.303	0.411	0.241	0.991	0.319	0.216	0.232	0.85	0.325	1.524
MAG29	N/A	N/A	0.766	0.296	0.293	N/A	N/A	N/A	N/A	0.56	N/A	N/A	3.182	1.715	1.847	6.906	0.863	0.675	2.917	3.017	3.004	N/A	1.587	1.73
MAG290	0.238	N/A	0.316	0.254	0.23	0.299	N/A	N/A	N/A	0.255	N/A	N/A	0.505	0.504	0.463	0.207	0.374	2.103	N/A	N/A	N/A	0.22	0.46	0.326
MAG291	0.287	0.271	0.979	0.303	0.269	0.469	N/A	0.473	N/A	0.987	N/A	0.404	7.404	3.934	1.359	4.875	2.265	1.245	1.568	2.04	5.418	0.486	5.081	5.678
MAG292	N/A	N/A	N/A	N/A	N/A	N/A	N/A	N/A	N/A	N/A	N/A	N/A	N/A	N/A	N/A	N/A	N/A	4.542	N/A	N/A	N/A	N/A	N/A	N/A
MAG293	0.703	1.158	1.505	0.799	1.237	1.5	1.119	1.26	1.729	1.147	1.469	1.05	2.446	1.325	0.836	0.507	0.79	1.562	0.661	0.493	0.994	1.351	1.083	1.505
MAG294	0.264	0.293	0.944	0.396	0.44	1.919	0.248	0.232	N/A	0.262	0.254	N/A	0.901	0.213	0.211	N/A	0.249	1.386	N/A	N/A	0.382	0.244	0.979	0.892
MAG295	0.296	N/A	0.259	N/A	0.431	0.518	0.206	0.268	0.235	0.671	0.324	0.483	2.955	1.029	0.266	0.634	0.652	1.111	3.173	0.642	1.052	0.745	0.469	0.934
MAG296	N/A	N/A	0.571	0.246	0.275	0.292	N/A	0.234	N/A	0.516	N/A	N/A	1.187	0.791	0.503	0.284	0.586	1.332	0.379	0.435	0.634	0.323	1.079	0.85
MAG297	0.252	N/A	N/A	0.537	0.308	0.745	0.727	1.225	N/A	0.363	N/A	0.559	1.587	0.941	0.445	0.434	0.431	0.374	0.649	0.227	0.418	0.64	N/A	0.527
MAG298	0.247	0.225	0.485	0.279	0.326	0.705	0.425	0.449	0.354	0.374	0.378	0.248	0.926	0.478	0.618	0.561	0.329	0.831	0.322	0.219	0.529	0.529	0.56	0.822
MAG299	N/A	N/A	N/A	N/A	N/A	N/A	N/A	N/A	N/A	N/A	N/A	N/A	1.364	0.612	0.538	3.006	0.235	0.424	1.331	2.514	3.998	N/A	0.876	0.328
MAG3	0.444	0.464	0.217	0.752	0.802	0.341	0.546	0.832	0.426	1.109	0.524	0.979	5.161	1.811	1.805	2.825	1.901	2.279	1.494	2.48	1.169	0.966	2.091	1.058
MAG30	0.717	0.515	1.23	0.87	1.2	2.404	0.991	1.204	0.674	1.62	0.685	0.775	1.892	3.225	1.3	5.012	1.544	1.901	1.193	1.009	1.776	2.244	2.338	3.1
MAG300	0.797	0.943	0.593	1.321	1.173	2.264	0.914	1.184	1.216	1.177	1.094	1.061	1.674	1.358	1.665	1.835	1.504	2.683	0.715	1.482	1.318	1.421	1.613	2.019
MAG301	N/A	N/A	0.29	0.207	0.453	0.287	0.289	0.289	0.214	0.359	0.215	0.358	0.334	0.268	0.471	0.279	0.285	0.45	0.243	0.247	0.374	0.265	0.706	0.51
MAG302	2.715	2.018	3.846	1.973	2.052	2.476	1.356	2.282	2.66	1.56	3.248	1.975	0.491	0.703	1.049	0.463	1.54	0.38	0.58	0.43	0.548	5.073	0.624	1.626
MAG303	N/A	N/A	N/A	N/A	N/A	N/A	N/A	N/A	N/A	N/A	N/A	N/A	N/A	1.088	2.8	2.001	N/A	0.418	0.55	0.697	3.19	N/A	3.192	0.211
MAG304	3.079	1.316	0.7	2.214	1.463	3.059	3.635	5.397	2.526	1.567	2.032	0.828	3.55	3.411	0.877	0.718	1.867	2.607	0.722	0.882	1.032	2.933	1.667	1.738
MAG305	0.418	0.202	0.355	0.448	0.692	0.573	0.455	0.494	1.049	0.46	0.435	0.714	1.052	1.98	1.688	1.859	0.447	0.785	0.618	2.353	0.358	0.526	0.99	2.322
MAG306	0.305	0.281	1.252	0.352	0.366	0.78	0.681	0.489	0.421	0.514	1.043	0.387	0.982	0.44	0.473	0.517	0.38	0.696	0.4	0.263	0.72	0.706	0.503	1.161
MAG307	N/A	N/A	N/A	N/A	N/A	N/A	N/A	N/A	N/A	N/A	N/A	N/A	N/A	N/A	N/A	0.551	N/A	0.84	0.851	1.153	1.011	N/A	0.6	N/A
MAG308	N/A	0.374	0.596	N/A	1.207	N/A	N/A	N/A	N/A	N/A	N/A	N/A	4.095	N/A	0.347	0.269	0.996	2.299	0.447	0.961	2.184	N/A	1.482	1.397
MAG309	N/A	N/A	N/A	N/A	N/A	N/A	N/A	N/A	N/A	N/A	N/A	N/A	0.27	0.693	N/A	N/A	N/A	0.943	N/A	N/A	N/A	0.444	0.308	2.138
MAG31	1.552	1.55	1.613	8.394	6.883	0.547	1.713	4.085	0.633	2.863	1.272	3.201	14.917	18.657	30.929	22.467	31.074	13.186	37.132	30.797	12.34	3.138	18.966	10.451
MAG310	N/A	N/A	N/A	N/A	N/A	N/A	N/A	N/A	N/A	N/A	N/A	N/A	N/A	0.29	N/A	1.506	N/A	3.051	0.787	N/A	N/A	N/A	N/A	N/A
MAG311	0.668	0.747	0.859	2.854	1.494	1.988	1.632	1.157	0.939	1.3	0.979	1.809	0.507	1.264	0.483	0.227	1.438	3.224	N/A	0.304	N/A	0.589	0.655	0.596
MAG312	N/A	N/A	0.217	N/A	N/A	N/A	N/A	N/A	N/A	0.312	N/A	N/A	0.503	0.467	0.55	1.74	0.857	0.917	0.847	0.909	0.247	0.241	0.468	0.976
MAG313	N/A	N/A	0.394	N/A	0.209	N/A	0.229	0.56	N/A	0.972	N/A	0.345	2.072	0.864	0.578	0.397	N/A	N/A	0.358	0.283	0.232	1.218	0.749	1.215
MAG314	N/A	N/A	N/A	N/A	N/A	N/A	N/A	0.238	N/A	N/A	N/A	N/A	0.511	0.533	0.334	0.544	0.288	0.696	0.348	0.683	0.529	N/A	0.498	0.222
MAG315	N/A	N/A	N/A	N/A	N/A	N/A	N/A	N/A	N/A	N/A	N/A	N/A	0.782	0.357	N/A	0.533	N/A	0.23	0.264	1.304	N/A	N/A	N/A	N/A
MAG316	0.374	0.635	0.406	0.576	0.615	0.226	0.825	0.638	1.059	1.024	0.521	0.715	1.033	0.799	0.842	0.308	0.432	0.388	0.301	0.793	0.482	1.071	0.928	1.201
MAG317	1.132	1.378	0.733	2.44	1.709	1.022	1.608	1.798	1.592	2.13	1.453	1.26	4.394	3.941	2.692	2.333	4.804	2.339	1.155	3.573	3.238	2.474	7.292	3.751
MAG318	N/A	0.234	0.361	N/A	0.249	0.284	0.22	0.211	0.384	0.216	0.293	0.248	1.931	0.779	0.558	0.223	0.218	0.665	0.486	0.553	0.849	0.414	0.563	0.932
MAG319	N/A	N/A	N/A	N/A	N/A	N/A	N/A	N/A	N/A	N/A	N/A	N/A	1.677	N/A	N/A	N/A	N/A	0.889	N/A	0.33	1.694	N/A	N/A	0.245
MAG32	N/A	N/A	N/A	N/A	N/A	N/A	N/A	N/A	N/A	N/A	N/A	N/A	2.261	0.533	1.004	7.336	0.604	1.005	1.893	1.45	2.69	N/A	3.107	2.031
MAG320	N/A	N/A	0.668	N/A	N/A	N/A	N/A	1.017	N/A	2.919	N/A	N/A	43.586	11.986	27.901	38.073	20.66	35.467	34.014	22.394	37.683	0.341	11.764	1.896
MAG321	0.317	0.258	N/A	0.487	0.556	N/A	0.38	0.642	0.211	0.812	0.298	0.789	4.749	1.356	1.425	2.321	1.396	1.862	1.004	2.076	0.938	0.598	1.596	0.62
MAG322	N/A	N/A	0.265	N/A	N/A	N/A	N/A	N/A	N/A	N/A	N/A	N/A	1.962	1.353	1.135	1.912	0.713	1.531	1.327	1	1.045	N/A	1.464	0.494
MAG323	0.515	0.249	0.489	N/A	0.554	0.217	0.231	0.388	0.209	1.299	0.338	0.943	0.343	0.849	0.235	N/A	0.368	0.334	N/A	N/A	N/A	1.682	0.435	0.217
MAG324	1.072	1.592	1.142	1.72	2.9	1.026	2.179	1.913	1.71	3.163	1.053	2.36	3.141	2.623	2.567	1.73	3.302	1.952	1.086	1.931	2.036	1.928	4.04	2.316
MAG325	N/A	0.205	N/A	N/A	0.426	0.269	0.258	0.718	1.25	N/A	0.361	0.432	N/A	0.713	0.228	0.729	0.509	0.938	0.599	0.991	0.251	0.844	N/A	0.361
MAG326	3.179	0.889	0.783	0.819	0.876	2.204	1.734	1.566	2.46	0.738	2.221	1.361	1.404	1.172	0.389	0.726	0.903	0.625	0.504	0.566	0.716	3.168	0.454	0.629
MAG327	N/A	N/A	0.238	N/A	N/A	N/A	N/A	0.611	N/A	0.749	N/A	0.201	2.836	2.398	1.027	0.449	0.423	0.619	2.02	2.684	0.33	0.871	3.611	2.399
MAG328	0.278	0.305	1.318	0.489	0.679	0.856	0.702	0.752	N/A	0.481	0.689	0.441	1.035	2.122	1.773	1.078	1.198	0.68	0.847	0.332	0.724	1.523	2.245	0.979
MAG329	0.294	0.322	0.39	N/A	2.467	0.637	N/A	0.619	N/A	1.059	0.842	0.777	N/A	0.595	0.657	0.69	0.457	N/A	0.383	0.276	0.342	2.38	1.537	0.699
MAG33	2.253	2.493	12.726	2.357	6.207	4.492	5.434	8.468	5.545	6.953	6.525	6.577	11.157	4.054	6.078	5.843	3.043	5.501	5.078	3.097	6.272	7.157	5.429	9.398
MAG330	N/A	N/A	N/A	N/A	N/A	N/A	N/A	N/A	N/A	N/A	N/A	N/A	1.851	1.784	1.144	3.936	N/A	N/A	0.502	0.295	0.396	N/A	0.599	N/A
MAG331	0.456	0.744	0.929	0.776	0.893	0.494	1.25	1.437	0.706	1.1	0.728	0.981	1.23	0.605	0.545	0.452	0.669	1.17	0.409	0.574	0.555	1.666	0.775	0.695
MAG332	N/A	N/A	N/A	N/A	N/A	N/A	N/A	N/A	N/A	N/A	N/A	N/A	1.613	1.344	0.516	2.788	0.393	0.998	1.954	4.624	1.317	N/A	0.253	8.181
MAG333	0.935	0.624	0.411	0.836	0.735	1.146	1.165	1.217	0.997	0.376	1.298	0.855	0.749	0.672	0.347	0.233	0.313	0.644	0.253	N/A	0.244	1.373	0.624	0.507
MAG334	0.261	0.492	2.765	0.875	0.58	0.534	N/A	N/A	N/A	1.379	N/A	0.211	1.066	1.479	0.617	0.498	0.408	1.006	0.315	0.21	0.469	0.228	2.082	1.405
MAG335	0.664	1.05	0.612	0.608	0.95	0.931	0.701	0.873	0.946	0.762	1.009	0.82	1.437	0.757	1.016	0.845	0.978	2.673	0.687	1.1	0.901	1.064	1.106	1.128
MAG336	0.741	3.295	1.265	0.961	2.105	0.789	1.302	0.642	0.861	0.788	0.808	1.01	0.721	0.695	0.513	N/A	0.717	0.41	N/A	0.275	N/A	0.945	0.429	0.417
MAG337	1.564	1.984	1.165	1.293	2.141	1.46	1.706	2.617	4.45	2.341	3.132	1.788	3.41	1.446	2.674	1.514	2.871	2.034	1.101	2.03	2.31	5.057	2.485	4.59
MAG338	1.549	2.307	9.272	2.788	5.712	4.649	2.396	2.076	2.081	3.702	1.87	1.422	1.194	0.958	1.542	1.436	1.677	0.937	1.169	1.551	1.195	2.849	0.902	1.732
MAG339	0.231	N/A	0.409	0.362	N/A	0.567	0.308	0.429	0.53	0.348	0.242	0.265	0.768	0.389	N/A	1.106	0.908	0.411	0.317	0.335	0.714	0.387	0.458	0.75
MAG34	N/A	N/A	N/A	N/A	N/A	N/A	N/A	N/A	N/A	N/A	N/A	N/A	2.274	1.043	2.645	7.443	N/A	0.88	3.414	1.319	1.675	N/A	1.548	0.995
MAG340	0.738	1.418	0.704	0.91	1.287	0.763	1.129	0.713	0.438	1.067	0.921	1.127	1.977	1.08	0.517	0.231	0.629	0.993	0.405	N/A	0.265	0.997	1.244	0.704
MAG341	6.539	2.66	2.418	2.849	20.441	4.456	10.998	10.757	3.827	9.285	3.627	6.073	2.992	2.452	6.27	3.701	11.665	8.539	2.662	3.342	3.28	3.182	5.247	4.611
MAG342	0.24	0.478	0.805	N/A	0.617	0.512	N/A	N/A	N/A	0.505	N/A	0.204	0.913	0.946	0.356	N/A	0.353	N/A	0.28	0.356	0.546	0.543	3.497	1.092
MAG343	0.505	1.034	0.636	1.516	1.582	0.932	1.492	2.415	1.222	2.446	0.916	1.437	7.945	5.078	4.522	3.848	6.544	1.302	2.198	5.112	2.859	1.367	5.517	3.622
MAG344	N/A	N/A	0.295	N/A	N/A	0.318	N/A	N/A	N/A	N/A	N/A	N/A	2.017	0.712	0.901	0.899	1.013	0.672	1.317	0.923	2.485	N/A	0.252	1.698
MAG345	2.057	1.655	1.746	2.476	4.289	2.033	3.187	4.261	2.603	3.27	2.668	3.55	6.919	3.021	4.765	3.897	2.336	4.594	2.245	2.577	3.46	2.334	3.328	4.376
MAG346	1.006	0.359	2.256	1.748	1.947	1.967	1.59	1.704	0.926	1.864	1.139	1.133	3.899	1.942	1.908	1.603	1.493	3.013	1.352	1.187	1.711	2.671	1.754	1.511
MAG347	0.262	0.431	0.218	0.516	0.47	0.239	0.383	0.384	0.418	0.443	0.409	0.38	1.094	0.903	0.65	0.976	0.6	0.528	1.857	0.825	1.026	0.538	1.474	0.623
MAG348	1.197	3.984	1.491	4.298	4.136	2.141	3.129	3.533	3.76	4.48	3.349	3.604	3.03	3.684	3.851	1.025	3.337	1.542	0.989	1.17	1.209	1.511	2.972	1.691
MAG349	0.924	0.638	2.053	1.475	1.069	1.814	0.728	1.065	1.688	2.162	1.42	2.416	0.961	0.877	0.747	1.27	1.873	3.239	0.415	0.721	2.898	1.861	1.064	2.56
MAG35	6.456	5.255	6.343	8.583	11.773	5.719	21.804	16.469	5.7	7.484	8.806	5.874	22.43	11.983	18.009	25.685	16.708	19.39	17.796	8.622	10.051	18.938	20.359	17.509
MAG350	N/A	N/A	N/A	N/A	N/A	N/A	N/A	N/A	N/A	N/A	N/A	N/A	2.654	4.987	0.688	0.953	0.561	0.418	0.549	5.024	0.729	N/A	3.253	0.451
MAG351	0.268	N/A	0.243	0.684	0.495	0.65	1.135	0.967	N/A	0.365	0.482	0.668	0.517	1.392	0.673	1.61	0.576	3.069	0.335	1.348	0.533	0.849	0.784	0.295
MAG352	0.784	3.41	3.186	0.555	4.177	1.597	4.242	3.401	4.647	4.743	13.337	3.214	0.681	0.454	0.828	0.282	0.322	0.516	0.238	N/A	0.322	9.937	0.538	3.42
MAG353	0.289	0.388	N/A	N/A	0.567	N/A	0.505	0.524	0.208	0.328	N/A	0.61	0.274	1.242	0.339	0.306	0.627	0.397	N/A	0.7	N/A	0.729	0.299	0.468
MAG354	0.724	N/A	N/A	0.237	0.454	0.342	0.609	0.53	N/A	0.251	N/A	N/A	0.781	0.366	N/A	0.381	N/A	2.222	0.42	N/A	N/A	0.788	N/A	N/A
MAG355	N/A	0.301	0.978	0.265	0.704	0.223	N/A	N/A	N/A	0.218	N/A	N/A	2.636	1.118	0.456	0.711	0.72	0.993	0.765	0.806	0.789	N/A	1.173	1.272
MAG356	N/A	N/A	0.321	N/A	0.208	0.206	N/A	N/A	N/A	N/A	N/A	N/A	0.651	1.168	0.585	1.095	0.693	0.69	0.547	0.235	0.414	N/A	1.21	1.106
MAG357	N/A	N/A	0.573	0.55	0.305	0.78	N/A	N/A	N/A	0.824	N/A	N/A	2.858	0.307	0.34	1.314	0.326	0.609	0.325	0.372	1.458	0.226	0.731	0.633
MAG358	N/A	N/A	N/A	N/A	N/A	N/A	N/A	N/A	N/A	N/A	N/A	N/A	N/A	0.477	N/A	N/A	4.268	0.355	N/A	N/A	N/A	0.456	N/A	0.35
MAG359	N/A	0.231	0.457	0.513	0.534	0.527	0.386	0.346	0.349	0.806	0.399	0.527	0.24	2.581	1.395	N/A	N/A	N/A	N/A	0.486	1.032	0.248	0.422	0.257
MAG36	0.418	0.416	0.649	0.554	0.544	0.653	0.683	0.713	0.534	0.766	0.607	0.699	0.927	0.766	0.688	5.43	0.767	1.485	0.488	0.878	0.749	1.227	0.944	0.959
MAG360	N/A	N/A	0.422	0.275	0.202	N/A	0.208	N/A	N/A	0.895	N/A	N/A	3.04	1.957	0.612	0.658	0.463	4.702	0.96	1.603	0.938	2.04	2.312	1.4
MAG361	0.33	0.254	1.225	0.334	0.598	0.608	0.236	0.734	N/A	1.443	N/A	0.472	3.514	2.78	1.028	1.381	1.336	1.429	0.894	1.284	1.199	0.745	3.924	2.729
MAG362	0.341	0.39	0.285	0.668	0.458	0.368	0.469	0.529	0.469	0.484	0.386	0.389	41.623	26.545	25.317	270.392	1.937	65.853	157.063	121.335	161.955	0.778	14.865	1.264
MAG363	N/A	N/A	N/A	N/A	N/A	N/A	N/A	N/A	N/A	N/A	N/A	N/A	0.232	0.612	0.212	1.489	N/A	0.653	0.559	1.713	0.604	N/A	0.264	0.292
MAG364	N/A	N/A	0.838	0.254	0.257	0.363	0.379	0.386	N/A	0.548	0.593	N/A	1.275	1.035	0.738	2.151	0.421	3.958	1.228	0.821	0.758	0.667	0.756	1.003
MAG365	4.078	1.064	0.985	0.416	2.132	1.131	0.791	0.516	0.672	1.152	1.392	3.012	0.468	0.426	0.41	1.273	0.816	1.502	0.966	0.54	N/A	0.918	0.324	0.428
MAG366	0.24	N/A	0.811	0.52	0.309	0.574	0.713	0.628	0.217	0.412	0.593	0.233	1.454	1	0.957	2.41	0.455	1.714	0.675	0.45	0.619	0.673	0.649	0.95
MAG367	0.718	2.057	1.013	0.612	1.174	1.233	1.112	1.38	2.131	1.89	1.487	1.198	0.96	0.529	0.958	0.364	0.538	1.141	0.356	0.359	0.327	1.392	0.507	1.236
MAG368	0.592	0.642	1.39	0.876	2.262	2.297	0.579	0.76	2.871	1.78	0.926	2.736	0.494	0.516	0.373	0.356	0.955	1.105	0.262	0.413	0.366	1.062	2.163	1.512
MAG369	0.592	0.857	0.753	1.189	1.907	0.914	0.942	1.169	0.908	1.177	0.924	1.073	N/A	0.284	0.341	N/A	1.071	1.018	N/A	1.353	N/A	1.229	N/A	0.94
MAG37	N/A	N/A	N/A	N/A	N/A	N/A	N/A	N/A	N/A	N/A	N/A	N/A	0.757	0.728	1.408	7.426	0.886	0.908	2.35	13.263	6.361	N/A	1.146	0.932
MAG370	N/A	N/A	0.672	0.254	0.223	N/A	N/A	0.251	N/A	N/A	N/A	N/A	0.482	0.578	1.067	0.799	0.945	2.039	1.567	0.337	0.417	0.247	1.499	1.103
MAG371	N/A	N/A	0.503	0.293	0.367	N/A	N/A	N/A	N/A	0.65	N/A	N/A	1.415	1.916	1.417	2.279	0.989	1.681	1.299	1.061	1.452	N/A	2.641	1.039
MAG372	0.982	1.223	0.508	1.758	1.735	0.566	1.255	1.459	1.333	1.493	1.432	1.335	2.453	2.487	2.706	1.693	2.165	3.268	0.9	1.86	1.086	2.37	2.166	2.715
MAG373	0.224	0.356	0.237	0.515	0.435	N/A	0.423	0.792	0.302	0.399	0.297	0.422	1.161	1.281	1.085	0.614	0.91	3.477	0.709	0.592	0.311	0.782	0.916	1.4
MAG374	1.014	1.12	3.564	0.513	0.678	0.526	1.334	0.762	0.871	0.896	1.321	1.409	2.096	0.899	0.238	N/A	0.332	0.525	0.569	0.206	1.173	2.955	N/A	0.503
MAG375	N/A	0.256	N/A	N/A	N/A	N/A	N/A	0.309	0.466	N/A	N/A	N/A	N/A	1.831	N/A	0.245	0.433	0.986	0.558	0.203	N/A	0.89	0.659	1.943
MAG376	N/A	N/A	N/A	N/A	N/A	N/A	N/A	N/A	N/A	0.259	N/A	0.314	0.249	0.289	0.309	0.31	0.524	0.312	N/A	0.343	0.27	0.401	0.572	0.508
MAG377	N/A	N/A	N/A	N/A	N/A	N/A	N/A	N/A	N/A	N/A	N/A	N/A	N/A	N/A	N/A	N/A	N/A	9.989	N/A	N/A	N/A	N/A	N/A	N/A
MAG378	0.202	0.352	0.905	N/A	0.396	0.676	N/A	N/A	N/A	0.406	N/A	N/A	1.381	0.735	0.247	N/A	N/A	0.546	0.244	0.272	N/A	0.21	1.528	0.916
MAG379	2.159	1.096	2.581	6.492	3.004	4.092	2.167	1.853	3.279	2.575	3.101	2.667	3.272	1.028	1.807	1.378	2.048	2.064	1.215	1.143	1.541	2.337	1.644	2.262
MAG38	8.114	7.654	20.882	13.146	10.64	10.37	6.933	16.655	14.992	12.652	15.767	7.828	24.94	12.414	5.854	16.709	7.187	8.42	3.466	3.16	14.449	8.783	9.512	8.806
MAG380	N/A	N/A	N/A	0.216	0.405	N/A	N/A	0.249	N/A	N/A	N/A	0.33	0.592	0.841	0.681	0.552	1.352	1.882	N/A	3.813	0.371	0.547	0.559	0.703
MAG381	0.856	N/A	N/A	0.323	N/A	0.799	0.374	N/A	N/A	N/A	0.463	2.058	N/A	N/A	N/A	N/A	N/A	N/A	N/A	N/A	N/A	0.274	0.227	N/A
MAG382	0.306	0.408	N/A	N/A	0.589	N/A	0.531	0.549	0.219	0.34	N/A	0.654	0.283	1.253	0.347	0.303	0.652	0.408	N/A	0.705	N/A	0.747	0.291	0.477
MAG383	0.363	0.638	0.355	0.4	0.822	0.386	0.521	0.666	1.586	0.545	0.771	1.451	0.491	0.409	0.34	0.218	0.727	0.848	N/A	0.515	N/A	0.639	0.762	0.588
MAG384	6.854	2.864	2.551	2.949	21.153	4.702	11.431	11.181	4.094	9.663	3.863	6.314	3.067	2.519	6.534	3.774	12.124	8.792	2.747	3.424	3.329	3.351	5.377	4.764
MAG385	1.926	1.48	1.632	2.38	4.063	1.887	2.998	4.034	2.35	3.069	2.397	3.38	6.732	2.928	4.646	3.815	2.137	4.397	2.158	2.465	3.374	2.138	3.14	4.153
MAG386	N/A	0.207	1.46	0.267	0.487	1.506	0.591	0.322	N/A	0.393	0.803	0.269	0.591	N/A	0.608	N/A	N/A	1.131	N/A	0.253	0.709	0.857	0.371	0.524
MAG387	N/A	N/A	0.266	0.674	1.025	0.573	1.068	0.857	N/A	0.551	0.354	0.284	0.503	N/A	0.205	N/A	0.237	N/A	N/A	N/A	N/A	N/A	N/A	N/A
MAG388	0.754	1.18	1.63	0.857	1.345	1.591	1.164	1.358	1.886	1.214	1.593	1.15	2.035	1.283	0.844	0.467	0.832	1.462	0.619	0.476	0.982	1.4	1.069	1.474
MAG389	1.835	1.113	0.865	3.182	2.037	2.813	1.231	1.418	1.404	1.572	1.339	1.336	1.231	1.332	1.485	0.86	1.56	1.114	0.49	1.313	1.089	1.413	1.751	1.386
MAG39	2.899	3.842	1.13	10.921	6.505	1.624	3.048	4.124	3.186	5.496	2.618	3.812	4.862	5.648	6.148	4.02	10.515	12.542	1.685	5.155	2.58	4.019	8.111	4.485
MAG390	2.054	1.007	2.509	6.414	2.865	3.991	2.102	1.753	3.183	2.508	3.018	2.575	3.15	0.993	1.729	1.285	1.978	1.833	1.167	1.041	1.456	2.245	1.552	2.117
MAG391	0.295	0.262	0.638	0.217	0.417	0.52	0.427	0.322	1.014	0.295	1.134	0.571	N/A	N/A	N/A	N/A	N/A	N/A	N/A	N/A	N/A	0.354	N/A	0.606
MAG392	N/A	0.389	0.989	0.377	0.45	1.377	0.339	0.51	0.792	0.34	0.762	0.323	0.55	0.246	N/A	N/A	N/A	0.305	N/A	N/A	N/A	0.388	N/A	0.904
MAG393	0.583	0.664	1.417	0.902	2.302	2.34	0.597	0.757	2.851	1.803	0.974	2.778	0.49	0.531	0.39	0.368	1.004	1.145	0.268	0.426	0.374	1.136	2.172	1.557
MAG394	0.849	1.661	0.865	0.902	1.435	0.856	1.411	0.703	0.914	2.393	0.907	0.524	1.061	0.991	1.258	0.894	1.196	0.981	0.537	1.044	1.002	2.058	1.209	1.018
MAG395	0.252	0.319	1.107	N/A	0.487	N/A	0.579	1.056	N/A	0.779	0.362	0.512	1.936	0.783	0.284	0.435	0.273	0.707	1.175	0.212	0.445	2.848	0.372	3.723
MAG396	1.354	2.127	1.401	2.009	2.442	1.845	1.924	2.428	2.953	2.658	3.453	1.856	6.782	3.118	2.733	2.86	1.531	3.016	2.867	3.426	5.361	5.774	4.145	14.261
MAG397	0.295	0.405	0.675	0.494	0.433	1.094	0.36	0.334	0.775	0.363	1.021	0.307	N/A	N/A	N/A	N/A	N/A	N/A	N/A	N/A	N/A	0.286	N/A	0.503
MAG398	0.422	N/A	0.33	0.479	4.152	0.32	0.826	0.457	5.564	1.176	0.216	2.311	0.631	0.682	0.912	0.516	1.277	0.581	0.387	0.843	N/A	0.467	0.733	0.749
MAG399	N/A	0.256	0.482	N/A	N/A	0.328	0.313	N/A	2.47	0.483	0.442	2.168	N/A	N/A	N/A	N/A	N/A	N/A	N/A	N/A	N/A	0.202	0.219	N/A
MAG4	1.991	1.556	1.695	2.428	4.186	1.968	3.091	4.163	2.447	3.209	2.501	3.495	6.934	2.986	4.731	3.909	2.297	4.526	2.263	2.548	3.418	2.226	3.243	4.254
MAG40	15.262	6.776	3.471	14.206	13.811	5.771	22.494	43.495	15.718	29.676	11.273	24.627	54.662	52.417	25.084	69.569	156.285	123.296	21.026	75.53	70.884	41.931	46.992	40.275
MAG400	0.239	0.232	0.827	0.431	0.678	0.974	0.543	0.645	0.725	0.473	0.75	0.408	0.791	0.344	0.405	N/A	N/A	0.376	N/A	N/A	0.236	0.477	0.467	0.522
MAG401	0.81	3.491	1.255	1.004	2.054	0.804	1.297	0.662	0.834	0.764	0.762	1.045	0.736	0.67	0.504	N/A	0.69	0.412	N/A	0.269	N/A	0.922	0.415	0.414
MAG402	0.643	0.507	0.631	0.397	0.353	0.215	2.692	N/A	0.556	0.619	0.328	0.323	N/A	N/A	N/A	N/A	0.508	N/A	N/A	N/A	N/A	1.188	N/A	N/A
MAG403	0.541	0.386	N/A	0.63	1.755	0.294	0.622	1.2	0.335	0.577	0.376	1.445	0.969	0.647	1.163	0.871	0.73	1.734	0.607	0.975	0.673	0.29	0.793	0.532
MAG404	0.475	0.617	1.5	0.674	0.716	1.432	1.062	0.841	0.714	0.56	1.06	0.408	1.581	0.411	0.582	0.341	0.289	1.082	0.259	N/A	0.71	0.965	0.296	0.859
MAG405	0.284	0.288	0.93	0.402	0.445	1.97	0.257	0.258	N/A	0.277	0.272	N/A	0.804	0.202	0.205	N/A	0.243	1.246	N/A	N/A	0.306	0.237	0.914	0.873
MAG406	0.358	0.281	0.456	0.437	0.248	0.545	1.087	0.447	1.101	0.859	1.054	0.669	N/A	0.39	N/A	N/A	0.479	0.277	N/A	N/A	N/A	0.82	0.21	0.569
MAG407	0.29	0.827	0.374	0.486	0.341	N/A	0.915	1.35	0.208	1.493	0.46	0.515	3.754	3.656	5.345	1.375	1.165	4.352	1.447	1.694	0.609	0.868	1.554	1.654
MAG408	2.119	1.934	1.359	3.129	3.288	1.434	2.103	2.542	3.73	2.874	2.676	2.994	1.446	1.724	2.046	1.831	1.573	1.492	1.119	1.728	0.915	1.164	2.299	1.152
MAG409	0.23	0.6	0.642	0.318	0.792	0.647	0.333	0.452	0.905	0.565	0.578	1.144	0.309	0.357	N/A	N/A	0.313	0.453	N/A	0.324	N/A	0.712	0.368	0.582
MAG41	3.981	0.22	4.482	5.015	9.841	17.268	28.766	11.258	3.242	19.085	1.89	3.09	0.532	0.541	2.634	0.924	13.7	7.409	0.686	0.812	0.399	1.437	0.54	0.386
MAG410	0.489	0.468	1.632	0.544	0.677	1.151	0.778	0.854	1.193	0.876	1.012	0.681	0.874	0.407	0.454	N/A	0.384	0.467	0.266	N/A	0.409	1.024	0.588	0.939
MAG411	0.25	N/A	N/A	0.341	0.411	0.488	0.433	0.822	1.444	N/A	0.402	0.948	N/A	1.286	0.274	0.285	0.251	1.53	0.635	N/A	N/A	0.533	N/A	0.326
MAG412	0.355	0.426	0.248	0.312	1.284	0.263	0.582	0.875	0.743	1.133	0.505	1.572	1.521	0.833	1.442	1.112	1.095	1.971	1.131	1.118	2.167	0.829	0.816	1.403
MAG413	1.026	1.706	1.465	1.209	2.28	2.267	1.388	1.936	1.733	1.238	1.942	1.792	1.052	0.656	0.915	0.575	0.802	1.342	0.619	0.556	0.444	1.399	1.003	2.017
MAG414	N/A	1.494	0.873	N/A	3.34	0.24	N/A	N/A	N/A	0.465	N/A	N/A	0.891	0.771	0.571	0.356	0.752	0.75	0.274	N/A	0.284	2.313	0.607	0.356
MAG415	0.373	0.392	2.59	0.933	0.335	0.518	N/A	N/A	N/A	0.543	N/A	N/A	0.3	0.291	0.478	N/A	0.458	0.293	N/A	N/A	N/A	N/A	0.42	0.64
MAG416	0.312	0.322	0.399	N/A	2.574	0.676	N/A	0.635	N/A	1.099	0.864	0.806	N/A	0.558	0.648	0.662	0.486	N/A	0.378	0.254	0.324	2.438	1.553	0.714
MAG417	0.307	0.734	0.45	0.479	0.91	0.623	0.927	1.47	0.72	1.059	0.441	0.759	0.332	5.393	1.512	1.531	3.355	3.344	1.106	2.824	0.889	2.407	2.532	3.109
MAG418	0.554	N/A	0.462	1.371	0.419	1.162	0.335	0.782	0.273	1.455	2.496	1.416	0.659	0.398	0.481	0.756	0.782	2.058	0.363	0.48	0.242	1.916	0.387	0.709
MAG419	1.166	1.33	0.807	2.081	1.705	1.222	1.882	4.41	1.546	2.145	1.34	1.245	70.102	10.463	7.117	1.778	4.189	2.108	1.027	2.184	2.105	3.158	8.955	19.191
MAG42	2.235	4.536	2.898	7.757	7.871	3.737	6.217	6.782	3.924	11.062	3.18	5.809	5.303	10.658	7.057	1.654	8.354	1.223	0.795	2.253	2.239	2.145	3.735	5.47
MAG420	0.805	0.862	2.645	0.988	1.386	1.507	1.386	1.6	3.267	1.247	1.946	1.427	0.637	0.544	0.691	0.268	0.428	0.452	0.274	0.244	0.43	1.393	0.564	0.915
MAG421	0.353	N/A	0.688	0.265	0.365	1.272	0.444	0.622	N/A	0.433	0.403	0.367	0.798	1.923	0.361	0.932	0.475	1.084	0.328	0.561	0.382	0.79	2.171	1.384
MAG422	0.23	0.605	0.361	0.522	1.08	0.56	0.684	0.759	N/A	0.208	0.681	0.479	N/A	N/A	N/A	N/A	N/A	N/A	N/A	N/A	N/A	0.418	N/A	N/A
MAG423	0.422	N/A	6.297	0.987	0.562	0.668	0.997	0.492	0.814	1.474	0.602	0.587	0.226	0.278	0.78	0.337	0.615	0.238	N/A	N/A	N/A	1.122	0.622	0.331
MAG424	0.293	N/A	1.598	0.232	N/A	0.94	0.514	0.677	N/A	1.15	0.468	N/A	1.101	1.136	1.102	2.131	1.116	1.029	0.704	0.418	0.864	1.22	3.895	2.003
MAG425	0.606	5.612	1.034	0.482	1.217	0.457	0.206	0.255	N/A	0.276	0.279	0.377	0.548	0.507	0.31	N/A	0.886	1.28	N/A	0.386	0.275	0.406	0.301	0.248
MAG426	0.714	1.369	0.618	0.885	1.25	0.73	1.121	0.662	0.359	1.016	0.848	1.116	1.882	1.044	0.5	N/A	0.622	0.943	0.384	N/A	0.215	0.933	1.237	0.622
MAG427	4.161	1.481	1.552	1.59	3.103	5.149	1.037	6.27	4.207	0.661	6.762	4.361	0.626	0.228	0.216	0.25	2.568	1.606	N/A	1.512	N/A	1.359	0.362	3.057
MAG428	1.731	1.09	0.906	3.682	2.719	2.372	1.934	2.46	1.758	2.581	1.522	2.744	1.305	0.587	1.432	0.941	1.218	1.181	0.398	0.526	0.95	1.042	1.249	1.213
MAG429	N/A	N/A	0.74	0.278	0.564	0.528	0.224	0.638	N/A	0.915	N/A	N/A	0.781	N/A	1.048	2.418	1.381	0.803	1.019	10.338	0.358	0.885	3.978	0.701
MAG43	6.845	2.927	2.624	3.024	21.198	4.75	11.428	11.214	4.137	9.709	3.9	6.374	3.116	2.54	6.509	3.783	12.116	8.821	2.747	3.406	3.308	3.379	5.404	4.755
MAG430	1.025	1.086	1.117	0.94	1.945	2.041	0.961	1.683	1.47	2.111	2.301	1.344	0.942	0.519	0.587	0.615	0.777	0.84	0.429	0.528	0.62	1.332	1.043	0.759
MAG431	0.306	N/A	0.275	0.777	0.545	0.766	1.299	1.087	N/A	0.411	0.563	0.739	0.577	1.529	0.764	1.859	0.636	3.468	0.381	1.401	0.628	0.945	0.854	0.338
MAG432	2.379	2.862	1.391	3.768	3.167	2.518	3.211	3.31	2.634	2.844	4.341	2.719	3.613	3.646	3.652	1.423	4.419	2.738	1.005	2.428	1.217	5.938	3.67	4.126
MAG44	N/A	N/A	N/A	N/A	N/A	N/A	N/A	N/A	N/A	N/A	N/A	N/A	0.288	N/A	N/A	N/A	N/A	18.008	N/A	N/A	N/A	N/A	N/A	0.375
MAG45	0.982	1.422	0.861	0.93	1.588	1.272	1.158	1.388	1.372	1.23	1.391	1.29	1.535	1.028	1.021	1.5	0.969	6.183	0.77	0.898	0.895	1.344	1.325	1.402
MAG46	N/A	N/A	N/A	N/A	N/A	N/A	N/A	N/A	N/A	N/A	N/A	N/A	50.215	32.823	18.719	26.935	N/A	41.059	40.58	39.495	18.351	59.326	49.763	43.811
MAG47	3.76	3.829	3.404	7.002	5.399	5.044	4.557	4.963	5.332	5.846	4.231	4.342	29.494	8.182	6.971	33.36	11.219	63.722	31.249	177.46	203.179	7.379	87.306	8.243
MAG48	0.552	0.874	0.488	0.587	0.947	0.663	0.71	1.625	0.844	1.076	0.813	0.905	3.624	2.351	1.56	6.122	1.702	10.258	2.508	4.009	5.269	2.465	3.505	5.756
MAG49	3.498	4.938	2.062	7.699	5.298	2.596	4.973	5.074	4.593	5.14	4.277	3.785	9.095	8.478	11.99	5.45	9.512	18.599	3.356	7.029	4.605	9.259	11.198	18.059
MAG5	1.636	2.151	2.625	1.843	1.605	0.978	0.78	1.542	0.944	5.414	1.638	1.41	9.601	4.54	6.018	1.721	3.155	1.163	1.687	3.688	1.603	3.055	5.055	3.082
MAG50	2.352	4.348	6.542	2.526	5.392	3.474	3.605	4.876	3.335	4.565	5.931	2.83	13.056	5.014	2.484	3.181	1.694	21.316	2.417	1.293	2.765	5.145	4.279	7.258
MAG51	N/A	N/A	0.635	0.246	N/A	N/A	0.21	0.254	N/A	N/A	N/A	N/A	1.412	0.491	1.06	3.627	0.361	7.053	0.417	2.128	0.242	N/A	0.601	1.953
MAG52	1.402	1.88	1.22	1.494	2.357	1.817	1.99	1.918	1.931	2.002	2.063	1.945	2.26	1.488	2.399	3.121	1.556	7.844	1.837	1.926	2.839	1.525	3.064	1.982
MAG53	0.901	2.582	0.693	1.186	2.097	0.721	1.924	2.235	1.489	1.707	1.091	2.041	2.203	4.248	1.934	1.723	2.245	9.114	1.463	4.767	1.682	2.187	4.159	2.698
MAG54	6.734	2.786	2.522	2.955	20.905	4.631	11.271	11.043	4.013	9.553	3.753	6.257	3.152	2.548	6.444	3.858	11.995	8.932	2.756	3.409	3.336	3.301	5.354	4.718
MAG55	N/A	0.22	0.861	1.274	0.843	N/A	N/A	0.24	N/A	0.481	N/A	0.375	9.94	3.667	1.459	15.421	1.344	3.828	8.249	13.681	7.165	N/A	1.65	1.667
MAG56	0.624	1.083	0.624	0.62	1.017	0.876	0.828	1.226	1.193	0.863	1.216	0.841	14.79	2.742	1.213	1.881	2.301	2.618	5.148	3.224	1.782	1.522	2.701	2.709
MAG57	N/A	N/A	0.801	0.35	0.57	0.573	0.261	0.606	N/A	0.944	0.238	N/A	0.935	0.365	1.096	2.613	1.389	0.951	1.102	11.049	0.595	0.917	3.85	0.815
MAG58	N/A	N/A	N/A	N/A	N/A	N/A	N/A	N/A	N/A	N/A	N/A	N/A	0.437	N/A	0.391	0.832	0.273	0.407	0.936	6.803	5.833	N/A	1.615	0.516
MAG59	N/A	0.338	N/A	N/A	0.234	N/A	N/A	N/A	N/A	0.276	N/A	0.216	3.951	0.65	0.833	8.089	0.314	10.226	3.524	30.351	0.507	N/A	0.417	0.683
MAG6	8.173	7.774	21.385	13.295	10.817	10.414	6.941	16.595	14.872	12.734	15.945	7.882	25.733	12.334	5.874	17.119	6.826	8.501	3.452	3.021	14.759	8.652	9.446	8.8
MAG60	N/A	N/A	0.62	N/A	N/A	0.327	N/A	0.257	0.301	N/A	0.208	N/A	0.878	0.309	N/A	22.823	N/A	4.774	20.313	22.887	35.901	0.315	0.533	0.339
MAG61	N/A	0.32	N/A	N/A	N/A	N/A	N/A	N/A	N/A	N/A	N/A	N/A	2.535	0.74	0.397	1.515	N/A	1.008	0.599	6.611	0.643	N/A	0.313	0.406
MAG62	N/A	N/A	N/A	N/A	N/A	N/A	N/A	N/A	N/A	N/A	N/A	N/A	0.258	0.207	N/A	3.905	N/A	1.387	2.949	7.188	3.159	N/A	0.87	N/A
MAG63	1.464	1.482	5.3	0.993	1.273	2.207	0.855	1.8	0.696	1.733	1.141	0.892	31.447	5.514	4.512	25.029	3.562	1.939	4.186	7.502	2.634	2.053	5.758	10.878
MAG64	0.235	N/A	0.515	N/A	0.885	0.217	0.524	1.212	N/A	1.455	N/A	0.406	1.046	9.546	4.984	13.35	3.029	4.591	5.76	6.486	2.696	7.818	3.111	5.673
MAG65	N/A	0.713	0.235	0.249	0.563	N/A	N/A	N/A	N/A	N/A	N/A	N/A	0.489	0.435	0.401	0.402	2.354	0.468	0.268	9.034	0.747	N/A	0.357	0.206
MAG66	0.55	0.759	0.386	1.222	0.851	0.448	0.729	0.87	0.772	0.774	0.678	0.632	17.279	17.871	6.54	34.301	5.88	6.277	26.32	17.069	17.243	1.712	4.815	3.808
MAG67	1.732	1.947	1.014	2.86	2.175	1.292	1.441	4.441	1.384	3.477	1.311	4.36	13.999	7.635	4.939	7.098	9.95	1.596	2.745	8.668	3.191	1.874	10.193	1.834
MAG68	0.619	1.474	0.807	1.681	1.881	1.058	1.82	2.849	1.654	2.818	1.328	1.875	9.336	5.993	5.007	4.274	7.187	1.66	2.496	5.948	3.24	1.892	6.719	4.054
MAG69	0.441	N/A	1.835	0.461	0.864	1.889	3.554	2.067	1.416	7.285	1.363	1.466	4.966	4.427	7.153	11.525	1.613	4.457	8.473	32.905	9.135	7.191	27.329	22.156
MAG7	2.071	1.781	0.968	0.94	1.813	0.854	1.956	2.858	1.27	1.37	1.848	1.561	6.161	2.672	2.053	1.789	1.793	2.22	1.061	1.467	1.526	1.93	2.17	3.35
MAG70	0.537	1.234	0.698	1.639	1.726	0.525	0.758	1.654	0.599	1.795	0.794	3.114	5.709	5.433	3.673	8.432	4.298	4.3	3.749	7.128	3.633	1.861	4.903	4.302
MAG71	0.832	1.034	18.576	1.827	2.148	2.839	1.622	1.587	2.917	2.077	2.931	0.885	0.596	1.034	0.831	0.561	1.226	0.743	0.621	0.508	0.653	2.393	0.878	1.382
MAG72	8.415	8.06	21.796	13.679	11.05	10.731	7.182	17.048	15.459	13.08	16.386	8.168	25.602	12.613	6.017	17.076	7.021	8.598	3.541	3.142	14.832	8.909	9.683	8.999
MAG73	0.826	0.307	1.393	52.31	1.156	2.022	2.346	1.022	0.391	8.394	0.345	0.502	0.278	N/A	0.439	N/A	1.518	0.507	N/A	N/A	N/A	0.282	N/A	0.235
MAG74	2.452	1.435	2.846	6.994	3.54	4.497	2.503	2.305	3.757	2.971	3.524	3.113	3.829	1.418	2.214	1.757	2.463	2.704	1.517	1.488	1.913	2.811	2.09	2.764
MAG75	8.101	7.625	21.078	13.231	10.798	10.294	6.866	16.668	14.874	12.619	15.872	7.854	25.197	12.367	5.974	16.774	6.916	8.292	3.356	3.004	14.477	8.74	9.322	8.644
MAG76	1.352	2.901	1.632	2.676	10.451	2.653	8.771	9.775	14.638	3.76	12.279	19.83	2.66	2.985	2.395	0.818	2.506	1.298	0.695	0.888	0.904	1.802	1.98	2.332
MAG77	4.45	4.72	3.384	11.319	5.462	3.708	9.871	10.073	5.2	8.79	4.436	4.928	52.172	20.238	19.465	118.629	27.268	21.666	62.499	45.364	27.769	14.006	141.094	22.674
MAG78	0.343	0.421	0.269	0.656	0.483	0.365	0.466	0.522	0.47	0.498	0.408	0.36	18.977	23.357	19.755	59.208	2.399	10.126	17.618	30.902	28.826	0.733	52.259	3.194
MAG79	N/A	N/A	N/A	N/A	N/A	N/A	N/A	N/A	N/A	N/A	N/A	N/A	N/A	N/A	N/A	0.375	N/A	N/A	0.384	0.353	9.171	N/A	N/A	N/A
MAG8	5.847	4.713	5.656	7.442	10.663	4.981	19.061	14.788	4.782	6.784	7.791	5.685	20.784	9.671	16.497	23.136	11.879	16.857	16.135	7.048	8.447	16.947	17.795	15.024
MAG80	5.845	6.455	2.729	12.014	9.18	3.795	13.962	14.267	6.766	8.846	7.151	5.964	62.183	35.571	29.114	30.985	26.749	46.847	15.433	47.718	66.496	14.572	51.55	24.261
MAG81	15.156	7.364	3.703	15.282	14.331	6.017	22.29	41.921	16.429	29.038	11.727	24.138	57.667	47.253	25.143	72.649	134.351	138.873	24.291	67.48	79.703	41.288	45.133	36.925
MAG82	0.666	0.808	1.916	1.206	1.238	6.532	0.879	1.028	1.053	6.974	1	0.815	0.8	1.107	1.009	0.817	1.323	0.917	0.946	0.886	0.944	1.738	1.09	1.281
MAG83	2.777	2.103	3.941	2.066	2.139	2.536	1.441	2.367	2.77	1.659	3.336	2.047	0.571	0.793	1.13	0.523	1.654	0.457	0.643	0.506	0.608	5.298	0.729	1.729
MAG84	2.474	2.62	1.51	2.286	2.374	1.722	1.889	3.047	14.782	1.632	5.414	2.782	1.787	1.014	1.128	0.827	1.28	1	0.677	0.955	0.945	10.044	1.504	2.817
MAG85	4.912	4.605	1.995	9.25	10.865	0.437	1.62	3.524	3.99	4.408	3.861	8.922	1	2.49	1.414	1.625	2.882	1.269	1.238	1.388	0.373	9.543	4.774	2.061
MAG86	7.585	7.22	19.989	12.294	10.359	9.899	6.571	16.025	14.287	12.177	15.212	7.721	23.835	12.067	5.77	15.799	6.602	8.313	3.453	3.035	13.934	8.95	9.403	8.855
MAG87	0.231	1.757	0.885	N/A	0.433	0.275	0.327	0.306	0.557	0.267	0.765	0.301	0.405	N/A	N/A	N/A	N/A	0.585	N/A	N/A	N/A	6.964	N/A	0.36
MAG88	0.417	0.94	0.625	0.9	1.176	0.665	1.371	1.889	1.022	2.809	0.895	1.845	11.598	12.082	3.009	2.827	3.088	2.861	3.367	9.063	3.737	6.258	13.067	3.963
MAG89	0.268	N/A	0.772	0.37	0.291	0.354	0.499	3.204	0.247	8.992	0.252	0.602	113.538	33.492	80.404	95.668	60.976	97.265	83.729	60.861	76.377	1.031	31.722	4.446
MAG9	1.129	2.309	2.338	1.159	1.762	1.957	1.649	1.571	2.076	1.723	2.337	1.433	10.153	3.272	1.851	1.432	1.152	4.09	1.536	1.27	1.96	2.234	2.835	2.916
MAG90	0.772	1.503	0.86	2.581	2.365	0.812	1.394	3.59	0.694	1.868	1.171	1.872	6.964	15.109	18.842	40.434	20.406	13.117	14.855	42.021	14.319	2.617	14.68	5.462
MAG91	2.594	1.967	0.879	11.826	4.214	0.96	1.969	4.346	2.677	3.641	3.061	4.291	13.061	6.74	8.648	3.989	21.417	2.569	2.343	5.551	2.871	2.281	17.005	2.881
MAG92	3.565	3.678	3.358	6.476	5.153	5.092	4.276	4.724	4.812	5.745	3.933	4.135	29.256	8.336	6.92	32.938	11.31	54.843	30.998	177.519	233.915	6.899	104.416	8.182
MAG93	1.924	2.969	1.096	3.972	3.082	1.44	2.429	3.526	2.297	3.292	2.26	2.582	4.101	4.925	3.59	2.555	7.672	3.487	3.29	3.809	2.481	3.756	35.413	4.558
MAG94	0.395	0.476	0.383	0.823	0.627	0.392	0.507	0.586	0.571	0.545	0.457	0.5	0.987	1.106	1.031	96.459	1.046	1.269	59.767	135.137	98.459	0.875	6.887	0.787
MAG95	N/A	0.639	1.536	0.584	1.012	0.411	0.285	0.508	0.464	0.531	N/A	0.336	6.393	6.124	1.295	2.056	1.476	3.067	2.297	1.34	2.407	0.414	7.672	4.343
MAG96	1.517	1.803	0.901	2.57	1.994	1.174	1.301	4.366	0.951	3.326	1.096	4.252	14.2	7.759	5.064	7.166	10.148	1.682	2.43	7.573	2.878	1.687	11.422	1.7
MAG97	0.255	0.566	0.245	0.634	1.309	N/A	0.231	0.285	N/A	1.388	N/A	1.583	2.485	1.431	1.66	2.464	1.631	9.354	0.581	3.364	0.854	N/A	6.168	1.708
MAG98	N/A	N/A	N/A	N/A	N/A	N/A	N/A	N/A	N/A	N/A	N/A	N/A	N/A	0.656	N/A	N/A	N/A	N/A	N/A	N/A	N/A	N/A	7.5	0.367
MAG99	0.283	0.257	0.776	N/A	0.531	0.924	0.489	0.677	0.241	0.521	N/A	0.266	2.735	3.804	1.092	0.935	0.881	0.991	0.682	2.068	1.271	0.661	6.281	1.341
